# Supplementary material for: A nonet of novel species of Monanthotaxis (Annonaceae) from around Africa
Source: PhytoKeys. 2016 Aug 30;(69):71–103. doi: 10.3897/phytokeys.69.9292 (PMC5029142; doi:10.3897/phytokeys.69.9292)
Supplement: XML Treatment for Monanthotaxis atopostema [file phytokeys.69.9292-treatment1.xml]

<!DOCTYPE tp:taxon-treatment
  PUBLIC "-//TaxonX//DTD Taxonomic Treatment Publishing DTD v0 20100105//EN" "tax-treatment-NSO.dtd">
<tp:taxon-treatment xmlns:tp="http://www.plazi.org/taxpub"><tp:treatment-meta><kwd-group><label>Taxon classification</label><kwd><named-content content-type="kingdom">Plantae</named-content></kwd><kwd><named-content content-type="order">Magnoliales</named-content></kwd><kwd><named-content content-type="family">Annonaceae</named-content></kwd></kwd-group><mixed-citation publication-type="journal"><person-group><name><surname>Hoekstra</surname><given-names>Paul H.</given-names></name><name><surname>Wieringa</surname><given-names>Jan J.</given-names></name><name><surname>Chatrou</surname><given-names>Lars W.</given-names></name></person-group><article-title>A nonet of novel species of <italic><tp:taxon-name><tp:taxon-name-part taxon-name-part-type="genus">Monanthotaxis</tp:taxon-name-part></tp:taxon-name></italic> (<tp:taxon-name><tp:taxon-name-part taxon-name-part-type="family">Annonaceae</tp:taxon-name-part></tp:taxon-name>) from around Africa</article-title><source>PhytoKeys</source><day>30</day><month>8</month><year>2016</year><volume>2016</volume><issue>69</issue><fpage>71</fpage><lpage>103</lpage><pub-id pub-id-type="doi">10.3897/phytokeys.69.9292</pub-id></mixed-citation></tp:treatment-meta><tp:nomenclature><tp:taxon-name>
            <tp:taxon-name-part taxon-name-part-type="genus">Monanthotaxis</tp:taxon-name-part>
            <tp:taxon-name-part taxon-name-part-type="species">atopostema</tp:taxon-name-part>
            <object-id xmlns:xlink="http://www.w3.org/1999/xlink" content-type="ipni" xlink:type="simple">urn:lsid:ipni.org:names:77157214-1</object-id>
          </tp:taxon-name><tp:taxon-authority>P.H.Hoekstra</tp:taxon-authority><tp:taxon-status xmlns:xlink="http://www.w3.org/1999/xlink" xlink:type="simple">nom. nov.</tp:taxon-status><tp:nomenclature-citation-list><tp:nomenclature-citation><tp:taxon-name>
            <tp:taxon-name-part taxon-name-part-type="genus">Monanthotaxis</tp:taxon-name-part>
            <tp:taxon-name-part taxon-name-part-type="species">atopostema</tp:taxon-name-part>
          </tp:taxon-name><comment>Replacement name for: <tp:taxon-name><tp:taxon-name-part taxon-name-part-type="genus">Atopostema</tp:taxon-name-part> <tp:taxon-name-part taxon-name-part-type="species">angustifolia</tp:taxon-name-part></tp:taxon-name> Boutique, Bull. Jard. Bot. Brux. 21:121 (1951) (non <tp:taxon-name><tp:taxon-name-part taxon-name-part-type="genus">Monanthotaxis</tp:taxon-name-part> <tp:taxon-name-part taxon-name-part-type="species">angustifolia</tp:taxon-name-part></tp:taxon-name> (Exell) Verdc., Kew Bull. 25: 21, 1971). </comment></tp:nomenclature-citation><tp:nomenclature-citation><tp:taxon-name>
                <tp:taxon-name-part taxon-name-part-type="genus">Popowia</tp:taxon-name-part> <tp:taxon-name-part taxon-name-part-type="species">klainei</tp:taxon-name-part> <tp:taxon-name-part taxon-name-part-type="authority">Engl.</tp:taxon-name-part> <tp:taxon-name-part taxon-name-part-type="infraspecific-rank">var.</tp:taxon-name-part> <tp:taxon-name-part taxon-name-part-type="variety">angustifolia</tp:taxon-name-part></tp:taxon-name><comment>(Boutique) Le Thomas, Adansonia, sér. 2, 3: 291 (1963).</comment></tp:nomenclature-citation><tp:nomenclature-citation><tp:taxon-name>
                <tp:taxon-name-part taxon-name-part-type="genus">Monanthotaxis</tp:taxon-name-part> <tp:taxon-name-part taxon-name-part-type="species">klainei</tp:taxon-name-part> <tp:taxon-name-part taxon-name-part-type="basionym-authority">(Engl.)</tp:taxon-name-part> <tp:taxon-name-part taxon-name-part-type="authority">Verdc.</tp:taxon-name-part> <tp:taxon-name-part taxon-name-part-type="infraspecific-rank">var.</tp:taxon-name-part> <tp:taxon-name-part taxon-name-part-type="variety">angustifolia</tp:taxon-name-part></tp:taxon-name><comment>(Boutique) Verdc., Kew Bull. 25: 21 (1971).</comment></tp:nomenclature-citation></tp:nomenclature-citation-list></tp:nomenclature><tp:treatment-sec sec-type="notes" id="SECID0EZDAE"><title>Note.</title><p>This species was described by <xref ref-type="bibr" rid="B5">Boutique (1951)</xref> based on the different leaf shape compared to <italic><tp:taxon-name><tp:taxon-name-part taxon-name-part-type="genus">Monanthotaxis</tp:taxon-name-part> <tp:taxon-name-part taxon-name-part-type="species">klainei</tp:taxon-name-part></tp:taxon-name></italic> (Engl.) Verdc. The lack of other distinguishing features with <italic><tp:taxon-name><tp:taxon-name-part taxon-name-part-type="genus">Monanthotaxis</tp:taxon-name-part> <tp:taxon-name-part taxon-name-part-type="species">klainei</tp:taxon-name-part></tp:taxon-name></italic> was the reason of <xref ref-type="bibr" rid="B17">Le Thomas (1963)</xref> and <xref ref-type="bibr" rid="B25">Verdcourt (1971)</xref> to treat it as a variety of <italic><tp:taxon-name><tp:taxon-name-part taxon-name-part-type="genus">Monanthotaxis</tp:taxon-name-part> <tp:taxon-name-part taxon-name-part-type="species">klainei</tp:taxon-name-part></tp:taxon-name></italic>. However, they had only the availability of one flowering specimen. Now with an increased number of specimens available including fruiting material, we warrant it necessary to appraise this taxon again at species level. This species differs from <italic><tp:taxon-name><tp:taxon-name-part taxon-name-part-type="genus">Monanthotaxis</tp:taxon-name-part> <tp:taxon-name-part taxon-name-part-type="species">klainei</tp:taxon-name-part></tp:taxon-name></italic> as mentioned by Boutique in the leaf shape, i.e. oblong to elliptic vs obovate in <italic><tp:taxon-name><tp:taxon-name-part taxon-name-part-type="genus">Monanthotaxis</tp:taxon-name-part> <tp:taxon-name-part taxon-name-part-type="species">klainei</tp:taxon-name-part></tp:taxon-name></italic>, the rounded leaf base vs subcordate, the generally lower number of secondary veins (6–8 vs 7–12 in <italic><tp:taxon-name><tp:taxon-name-part taxon-name-part-type="genus">Monanthotaxis</tp:taxon-name-part> <tp:taxon-name-part taxon-name-part-type="species">klainei</tp:taxon-name-part></tp:taxon-name></italic>) and it differs in the number of ovules per carpel (up to 6 vs 1 or 2 in <italic><tp:taxon-name><tp:taxon-name-part taxon-name-part-type="genus">Monanthotaxis</tp:taxon-name-part> <tp:taxon-name-part taxon-name-part-type="species">klainei</tp:taxon-name-part></tp:taxon-name></italic>) and therefore also in the number of seeds per fruit. This species occurs sympatrically with <tp:taxon-name><tp:taxon-name-part taxon-name-part-type="genus">Monanthotaxis</tp:taxon-name-part> <tp:taxon-name-part taxon-name-part-type="species">klainei</tp:taxon-name-part> <tp:taxon-name-part taxon-name-part-type="infraspecific-rank">var.</tp:taxon-name-part> <tp:taxon-name-part taxon-name-part-type="variety">klainei</tp:taxon-name-part></tp:taxon-name>, but differs from that species in having shorter pedicels (up to 12 mm in fruiting material vs 15–24 mm in fruiting material of <tp:taxon-name><tp:taxon-name-part taxon-name-part-type="genus">Monanthotaxis</tp:taxon-name-part> <tp:taxon-name-part taxon-name-part-type="species">klainei</tp:taxon-name-part> <tp:taxon-name-part taxon-name-part-type="infraspecific-rank">var.</tp:taxon-name-part> <tp:taxon-name-part taxon-name-part-type="variety">klainei</tp:taxon-name-part></tp:taxon-name>). Actually, this species is much more similar in general aspects with <italic><tp:taxon-name><tp:taxon-name-part taxon-name-part-type="genus">Monanthotaxis</tp:taxon-name-part> <tp:taxon-name-part taxon-name-part-type="species">aquila</tp:taxon-name-part></tp:taxon-name></italic> P.H.Hoekstra and <italic><tp:taxon-name><tp:taxon-name-part taxon-name-part-type="genus">Monanthotaxis</tp:taxon-name-part> <tp:taxon-name-part taxon-name-part-type="species">couvreurii</tp:taxon-name-part></tp:taxon-name></italic> P.H.Hoekstra which are newly described <!--PageBreak-->in this article. It can be distinguished from those two species by the characteristics mentioned in Table <xref ref-type="table" rid="T1">1</xref>. The epithet “<tp:taxon-name><tp:taxon-name-part taxon-name-part-type="species">atopostema</tp:taxon-name-part></tp:taxon-name>” refers to the genus <italic><tp:taxon-name><tp:taxon-name-part taxon-name-part-type="genus">Atopostema</tp:taxon-name-part></tp:taxon-name></italic> Boutique in which it first was described. It is used as a noun.</p><table-wrap id="T1" position="float" orientation="portrait"><label>Table 1.</label><caption><p>Differences between <italic><tp:taxon-name><tp:taxon-name-part taxon-name-part-type="genus">Monanthotaxis</tp:taxon-name-part> <tp:taxon-name-part taxon-name-part-type="species">aquila</tp:taxon-name-part></tp:taxon-name></italic>, <italic><tp:taxon-name><tp:taxon-name-part taxon-name-part-type="genus">Monanthotaxis</tp:taxon-name-part> <tp:taxon-name-part taxon-name-part-type="species">couvreurii</tp:taxon-name-part></tp:taxon-name></italic> and <italic><tp:taxon-name><tp:taxon-name-part taxon-name-part-type="genus">Monanthotaxis</tp:taxon-name-part> <tp:taxon-name-part taxon-name-part-type="species">atopostema</tp:taxon-name-part></tp:taxon-name></italic>.</p></caption><table id="TID0EK6BG" rules="all"><tbody><tr><th rowspan="1" colspan="1"/><th rowspan="1" colspan="1">
              <italic><tp:taxon-name><tp:taxon-name-part taxon-name-part-type="genus">Monanthotaxis</tp:taxon-name-part> <tp:taxon-name-part taxon-name-part-type="species">aquila</tp:taxon-name-part></tp:taxon-name></italic>
            </th><th rowspan="1" colspan="1">
              <italic><tp:taxon-name><tp:taxon-name-part taxon-name-part-type="genus">Monanthotaxis</tp:taxon-name-part> <tp:taxon-name-part taxon-name-part-type="species">couvreurii</tp:taxon-name-part></tp:taxon-name></italic>
            </th><th rowspan="1" colspan="1">
              <italic><tp:taxon-name><tp:taxon-name-part taxon-name-part-type="genus">Monanthotaxis</tp:taxon-name-part> <tp:taxon-name-part taxon-name-part-type="species">atopostema</tp:taxon-name-part></tp:taxon-name></italic>
            </th></tr><tr><td rowspan="1" colspan="1">Nr of ovules per carpel</td><td rowspan="1" colspan="1">1–2</td><td rowspan="1" colspan="1">4</td><td rowspan="1" colspan="1">up to 6</td></tr><tr><td rowspan="1" colspan="1">Nr of staminodes</td><td rowspan="1" colspan="1">6</td><td rowspan="1" colspan="1">0</td><td rowspan="1" colspan="1">6?</td></tr><tr><td rowspan="1" colspan="1">Nr of stamens</td><td rowspan="1" colspan="1">9</td><td rowspan="1" colspan="1">13–15</td><td rowspan="1" colspan="1">9</td></tr><tr><td rowspan="1" colspan="1">Stamens free or basally connate</td><td rowspan="1" colspan="1">free</td><td rowspan="1" colspan="1">connate</td><td rowspan="1" colspan="1">free</td></tr><tr><td rowspan="1" colspan="1">Nr of carpels</td><td rowspan="1" colspan="1">12–13</td><td rowspan="1" colspan="1">9–12</td><td rowspan="1" colspan="1">ca 20</td></tr><tr><td rowspan="1" colspan="1">Nr of secondary veins</td><td rowspan="1" colspan="1">6–8</td><td rowspan="1" colspan="1">7–11</td><td rowspan="1" colspan="1">6–8</td></tr><tr><td rowspan="1" colspan="1">Distribution</td><td rowspan="1" colspan="1">Ivory Coast</td><td rowspan="1" colspan="1">Cameroon</td><td rowspan="1" colspan="1">Congo (Kinshasa)</td></tr></tbody></table></table-wrap></tp:treatment-sec><ref-list><ref id="B5"><mixed-citation xmlns:xlink="http://www.w3.org/1999/xlink" xlink:type="simple">
          <person-group><name name-style="western"><surname>Boutique</surname><given-names>R</given-names></name></person-group> (<year>1951</year>) <article-title>Annonacées nouvelles de la flore du Congo Belge et du Ruanda-Urundi.</article-title> <source>Bulletin du Jardin botanique de l’Etat, Bruxelles/Bulletin van den Rijksplantentuin, Brussel</source> <volume>21</volume>: <fpage>95</fpage>–<lpage>126</lpage>. doi: <ext-link xlink:type="simple" ext-link-type="doi" xlink:href="10.2307/3666813">10.2307/3666813</ext-link></mixed-citation></ref><ref id="B17"><mixed-citation xmlns:xlink="http://www.w3.org/1999/xlink" xlink:type="simple">
          <person-group><name name-style="western"><surname>Le Thomas</surname><given-names>A</given-names></name></person-group> (<year>1963</year>) <article-title>Notes systématiques sur les Annonacées africaines et malgaches.</article-title> <source>Adansonia</source> <volume>3</volume>: <fpage>287</fpage>–<lpage>293</lpage>.</mixed-citation></ref><ref id="B25"><mixed-citation xmlns:xlink="http://www.w3.org/1999/xlink" xlink:type="simple">
          <person-group><name name-style="western"><surname>Verdcourt</surname><given-names>B</given-names></name></person-group> (<year>1971</year>) <article-title>Notes on east African <tp:taxon-name><tp:taxon-name-part taxon-name-part-type="family">Annonaceae</tp:taxon-name-part></tp:taxon-name>.</article-title> <source>Kew bulletin</source> <volume>25</volume>: <fpage>1</fpage>–<lpage>34</lpage>. doi: <ext-link xlink:type="simple" ext-link-type="doi" xlink:href="10.2307/4103132">10.2307/4103132</ext-link></mixed-citation></ref></ref-list></tp:taxon-treatment>
