# Supplementary material for: A nonet of novel species of Monanthotaxis (Annonaceae) from around Africa
Source: PhytoKeys. 2016 Aug 30;(69):71–103. doi: 10.3897/phytokeys.69.9292 (PMC5029142; doi:10.3897/phytokeys.69.9292)
Supplement: XML Treatment for Monanthotaxis aquila [file phytokeys.69.9292-treatment2.xml]

<!DOCTYPE tp:taxon-treatment
  PUBLIC "-//TaxonX//DTD Taxonomic Treatment Publishing DTD v0 20100105//EN" "tax-treatment-NSO.dtd">
<tp:taxon-treatment xmlns:tp="http://www.plazi.org/taxpub"><tp:treatment-meta><kwd-group><label>Taxon classification</label><kwd><named-content content-type="kingdom">Plantae</named-content></kwd><kwd><named-content content-type="order">Magnoliales</named-content></kwd><kwd><named-content content-type="family">Annonaceae</named-content></kwd></kwd-group><mixed-citation publication-type="journal"><person-group><name><surname>Hoekstra</surname><given-names>Paul H.</given-names></name><name><surname>Wieringa</surname><given-names>Jan J.</given-names></name><name><surname>Chatrou</surname><given-names>Lars W.</given-names></name></person-group><article-title>A nonet of novel species of <italic><tp:taxon-name><tp:taxon-name-part taxon-name-part-type="genus">Monanthotaxis</tp:taxon-name-part></tp:taxon-name></italic> (<tp:taxon-name><tp:taxon-name-part taxon-name-part-type="family">Annonaceae</tp:taxon-name-part></tp:taxon-name>) from around Africa</article-title><source>PhytoKeys</source><day>30</day><month>8</month><year>2016</year><volume>2016</volume><issue>69</issue><fpage>71</fpage><lpage>103</lpage><pub-id pub-id-type="doi">10.3897/phytokeys.69.9292</pub-id></mixed-citation></tp:treatment-meta><tp:nomenclature><tp:taxon-name>
            <tp:taxon-name-part taxon-name-part-type="genus">Monanthotaxis</tp:taxon-name-part>
            <tp:taxon-name-part taxon-name-part-type="species">aquila</tp:taxon-name-part>
            <object-id xmlns:xlink="http://www.w3.org/1999/xlink" content-type="ipni" xlink:type="simple">urn:lsid:ipni.org:names:60472946-2</object-id>
          </tp:taxon-name><tp:taxon-authority>P.H.Hoekstra</tp:taxon-authority><tp:taxon-status xmlns:xlink="http://www.w3.org/1999/xlink" xlink:type="simple">sp. nov.</tp:taxon-status><xref ref-type="fig" rid="F1">Figs 1</xref><xref ref-type="fig" rid="F2">, 2</xref><xref ref-type="table" rid="T1">, Table 1</xref></tp:nomenclature><tp:treatment-sec sec-type="material" id="SECID0E3PAE"><title>Type.</title><p>IVORY COAST. Sassandra, Dakpadou-Sago, 29 March 1968, <italic>C. Geerling 2327</italic> (holotype: <named-content xmlns:xlink="http://www.w3.org/1999/xlink" content-type="dwc:institutional_code" xlink:type="simple">WAG</named-content> [2 sheets, barcodes: WAG0005568!, WAG0005569!]; isotype: <named-content xmlns:xlink="http://www.w3.org/1999/xlink" content-type="dwc:institutional_code" xlink:type="simple">BR</named-content> [BR0000015315335!]).</p></tp:treatment-sec><tp:treatment-sec sec-type="diagnosis" id="SECID0EPQAE"><title>Diagnosis.</title><p>Vegetatively similar to <italic><tp:taxon-name><tp:taxon-name-part taxon-name-part-type="genus">Monanthotaxis</tp:taxon-name-part> <tp:taxon-name-part taxon-name-part-type="species">atopostema</tp:taxon-name-part></tp:taxon-name></italic> P.H.Hoekstra from Congo and <italic><tp:taxon-name><tp:taxon-name-part taxon-name-part-type="genus">Monanthotaxis</tp:taxon-name-part> <tp:taxon-name-part taxon-name-part-type="species">couvreurii</tp:taxon-name-part></tp:taxon-name></italic> P.H.Hoekstra from Cameroon. Differs from the latter species in having staminodes alternating with the stamens, and free stamens. Differs from <italic><tp:taxon-name><tp:taxon-name-part taxon-name-part-type="genus">Monanthotaxis</tp:taxon-name-part> <tp:taxon-name-part taxon-name-part-type="species">atopostema</tp:taxon-name-part></tp:taxon-name></italic> in having only 2 to 3 ovules per carpel, while the latter taxon has up to 6 seeds per monocarp.</p></tp:treatment-sec><tp:treatment-sec sec-type="description" id="SECID0ETRAE"><title>Description.</title><p>
            <italic>Liana</italic>; young branches reddish brown with very short reddish brown hairs 0.1 mm, old branches dark brown, cylindrical with a few lenticels, glabrescent. <bold>Leaves</bold>: <italic>petioles</italic> 4–6 × 0.7–1.1 mm, not grooved, pubescence as branches; <italic>lamina</italic> 3.5–11.5 × 1.9–4.8 cm, length:width ratio 1.8–2.7, oblong, elliptic to slightly obovate, base cuneate to rounded, apex acute to acuminate, acumen to 1 cm, chartaceous, adaxially glossy dark green, abaxially dark silvery green, adaxially glabrous or midrib with a few short hairs, abaxially glabrescent, midrib of young leaves with short appressed yellowish hairs, venation eucamptodromous, secondary veins 6–8, from base curving upwards, tertiary venation scalariform. <bold>Inflorescences</bold> ramiflorous, axillary or supra-axillary, composed of a solitary flower or a 2 to 3 flowered rhipidium; sympodial rachis 0.5–2 mm with dense appressed short hairs; <italic>flowering pedicels</italic> 10–18 × 0.3–0.4 mm, with scattered appressed hairs; <italic>lower bracts</italic> lanceolate to ovate, 0.6–0.9 × 0.3–0.5 mm, indumentum as sympodial rachis; <italic>upper bracts</italic> at lower half of pedicel, ovate to lanceolate, 0.4–0.7 × 0.3–0.4 mm; <italic>flower buds</italic> ovate to triangular. <bold>Flowers</bold> bisexual; <italic>sepals</italic> 3, connate at base, 0.6 × 1.2–1.3 mm, broadly ovate, apex obtuse, with appressed yellowish hairs; <italic>receptacle</italic> flat, 1.6–2.0 mm in diameter; <italic>petals</italic> yellow, in two whorls of 3, but base of inner petals visible in bud; <italic>outer petals</italic>, 3.4–4.5 × 2.1–2.8 mm, ovate, outside with scattered yellowish appressed hairs, inside with very short appressed hairs at apex; <italic>inner petals</italic> 2.3–3.5 × 1.3–1.5 elliptic to slightly rhombic, outside with very short yellowish hairs at the apex and in the centre, inside only with hairs at the apex; <italic>stamens</italic> 9 in one whorl, free, clavate 0.7–0.8 mm, filaments 0.3–0.4 mm, anther cells lateral, connective slightly papillose, truncate, square from above, staminodes 6 alternating between the stamens, but wantingwhere in front of inner petals 0.3 mm, glabrous; <italic>carpels</italic> 12–13, 0.9–1.0 × 0.4–0.5 mm, ellipsoid, densely hairy, with 2–3 ovules, lateral, stigma subsessile, globose 0.1 mm, glabrous. <bold>Fruits</bold>: Unknown.</p><fig id="F1" position="float" orientation="portrait"><label>Figure 1.</label><caption><p>
          <italic><tp:taxon-name><tp:taxon-name-part taxon-name-part-type="genus">Monanthotaxis</tp:taxon-name-part> <tp:taxon-name-part taxon-name-part-type="species">aquila</tp:taxon-name-part></tp:taxon-name></italic> P.H.Hoekstra. <bold>A–H</bold> drawn from the type (Geerling &amp; Bokdam 2327). <bold>A</bold> Leaf <bold>B</bold> Leaf detail <bold>C</bold> Inflorescence <bold>D</bold> Flower. Illustration by M. Spitteler, reproduced from <xref ref-type="bibr" rid="B13">Hawthorne and Jongkind (2006)</xref>.</p></caption><graphic xmlns:xlink="http://www.w3.org/1999/xlink" xlink:href="phytokeys-069-071-g001.jpg" position="float" orientation="portrait" xlink:type="simple" id="oo_101012.jpg"/></fig></tp:treatment-sec><tp:treatment-sec sec-type="distribution" id="SECID0ECUAE"><title>Distribution.</title><p>Ivory Coast, province Sassandra. Figure <xref ref-type="fig" rid="F2">2</xref>.</p><fig id="F2" position="float" orientation="portrait"><label>Figure 2.</label><caption><p>Distribution map of <italic><tp:taxon-name><tp:taxon-name-part taxon-name-part-type="genus">Monanthotaxis</tp:taxon-name-part> <tp:taxon-name-part taxon-name-part-type="species">aquila</tp:taxon-name-part></tp:taxon-name></italic> (blue triangle) and <italic><tp:taxon-name><tp:taxon-name-part taxon-name-part-type="genus">Monanthotaxis</tp:taxon-name-part> <tp:taxon-name-part taxon-name-part-type="species">atewensis</tp:taxon-name-part></tp:taxon-name></italic> (red square).</p></caption><graphic xmlns:xlink="http://www.w3.org/1999/xlink" xlink:href="phytokeys-069-071-g002.jpg" position="float" orientation="portrait" xlink:type="simple" id="oo_101013.jpg"/></fig></tp:treatment-sec><tp:treatment-sec sec-type="ecology" id="SECID0ENVAE"><title>Ecology.</title><p>Secondary forest, on sandy soil.</p></tp:treatment-sec><tp:treatment-sec sec-type="phenology" id="SECID0ESVAE"><title>Phenology.</title><p>Flowering the end of March.</p></tp:treatment-sec><tp:treatment-sec sec-type="conservation status" id="SECID0EXVAE"><title>Conservation status.</title><p>Proposed IUCN Red List Category: <abbrev xmlns:xlink="http://www.w3.org/1999/xlink" id="ABBRID0E4VAE" xlink:type="simple"><def><p><bold>Critically Endangered</bold>  </p></def>(CR)</abbrev>: B2ab(iii), only known from the type collection and the forests of that area are under serious threat (<xref ref-type="bibr" rid="B8">Chatelain et al. 1996</xref>).</p></tp:treatment-sec><tp:treatment-sec sec-type="etymology" id="SECID0ENWAE"><title>Etymology.</title><p>Aquila is the Latin word for eagle. This species is named after my son Arend, the Dutch word for eagle. Aquila is used here as a noun.</p></tp:treatment-sec><tp:treatment-sec sec-type="discussion" id="SECID0ESWAE"><title>Discussion.</title><p>This species belongs to a group of species with bisexual flowers, ovate flower buds and predominantly cauliflorous or ramiflorous inflorescences. Most species of this group have obovate to oblanceolate leaves, whereas this species has oblong to elliptic-oblong leaves, a characteristic shared with <italic><tp:taxon-name><tp:taxon-name-part taxon-name-part-type="genus">Monanthotaxis</tp:taxon-name-part> <tp:taxon-name-part taxon-name-part-type="species">couvreurii</tp:taxon-name-part></tp:taxon-name></italic> and <!--PageBreak--><italic><tp:taxon-name><tp:taxon-name-part taxon-name-part-type="genus">Monanthotaxis</tp:taxon-name-part> <tp:taxon-name-part taxon-name-part-type="species">atopostema</tp:taxon-name-part></tp:taxon-name></italic>. For the differences between those species see Table <xref ref-type="table" rid="T1">1</xref>. <italic><tp:taxon-name><tp:taxon-name-part taxon-name-part-type="genus">Monanthotaxis</tp:taxon-name-part> <tp:taxon-name-part taxon-name-part-type="species">vogelii</tp:taxon-name-part></tp:taxon-name></italic> (Hook. f.) Verdc. is similar to <italic><tp:taxon-name><tp:taxon-name-part taxon-name-part-type="genus">Monanthotaxis</tp:taxon-name-part> <tp:taxon-name-part taxon-name-part-type="species">aquila</tp:taxon-name-part></tp:taxon-name></italic>, but differs in having obovate to oblanceolate leaves with the secondary veins being straight and only slightly curving upwards near the leaf margin and the petals are shorter. Vegetatively <italic><tp:taxon-name><tp:taxon-name-part taxon-name-part-type="genus">Monanthotaxis</tp:taxon-name-part> <tp:taxon-name-part taxon-name-part-type="species">mannii</tp:taxon-name-part></tp:taxon-name></italic> (Baill.) Verdc. looks similar to <italic><tp:taxon-name><tp:taxon-name-part taxon-name-part-type="genus">Monanthotaxis</tp:taxon-name-part> <tp:taxon-name-part taxon-name-part-type="species">aquila</tp:taxon-name-part></tp:taxon-name></italic>, but differs in having the inflorescences on the leafy twigs (vs rami- or cauliflorous), and rounded flower buds (vs ovate).</p></tp:treatment-sec><tp:treatment-sec><!--Section generated to contain objects referenced in tp:taxon-treatment.--><table-wrap id="T1" position="float" orientation="portrait"><label>Table 1.</label><caption><p>Differences between <italic><tp:taxon-name><tp:taxon-name-part taxon-name-part-type="genus">Monanthotaxis</tp:taxon-name-part> <tp:taxon-name-part taxon-name-part-type="species">aquila</tp:taxon-name-part></tp:taxon-name></italic>, <italic><tp:taxon-name><tp:taxon-name-part taxon-name-part-type="genus">Monanthotaxis</tp:taxon-name-part> <tp:taxon-name-part taxon-name-part-type="species">couvreurii</tp:taxon-name-part></tp:taxon-name></italic> and <italic><tp:taxon-name><tp:taxon-name-part taxon-name-part-type="genus">Monanthotaxis</tp:taxon-name-part> <tp:taxon-name-part taxon-name-part-type="species">atopostema</tp:taxon-name-part></tp:taxon-name></italic>.</p></caption><table id="TID0EK6BG" rules="all"><tbody><tr><th rowspan="1" colspan="1"/><th rowspan="1" colspan="1">
              <italic><tp:taxon-name><tp:taxon-name-part taxon-name-part-type="genus">Monanthotaxis</tp:taxon-name-part> <tp:taxon-name-part taxon-name-part-type="species">aquila</tp:taxon-name-part></tp:taxon-name></italic>
            </th><th rowspan="1" colspan="1">
              <italic><tp:taxon-name><tp:taxon-name-part taxon-name-part-type="genus">Monanthotaxis</tp:taxon-name-part> <tp:taxon-name-part taxon-name-part-type="species">couvreurii</tp:taxon-name-part></tp:taxon-name></italic>
            </th><th rowspan="1" colspan="1">
              <italic><tp:taxon-name><tp:taxon-name-part taxon-name-part-type="genus">Monanthotaxis</tp:taxon-name-part> <tp:taxon-name-part taxon-name-part-type="species">atopostema</tp:taxon-name-part></tp:taxon-name></italic>
            </th></tr><tr><td rowspan="1" colspan="1">Nr of ovules per carpel</td><td rowspan="1" colspan="1">1–2</td><td rowspan="1" colspan="1">4</td><td rowspan="1" colspan="1">up to 6</td></tr><tr><td rowspan="1" colspan="1">Nr of staminodes</td><td rowspan="1" colspan="1">6</td><td rowspan="1" colspan="1">0</td><td rowspan="1" colspan="1">6?</td></tr><tr><td rowspan="1" colspan="1">Nr of stamens</td><td rowspan="1" colspan="1">9</td><td rowspan="1" colspan="1">13–15</td><td rowspan="1" colspan="1">9</td></tr><tr><td rowspan="1" colspan="1">Stamens free or basally connate</td><td rowspan="1" colspan="1">free</td><td rowspan="1" colspan="1">connate</td><td rowspan="1" colspan="1">free</td></tr><tr><td rowspan="1" colspan="1">Nr of carpels</td><td rowspan="1" colspan="1">12–13</td><td rowspan="1" colspan="1">9–12</td><td rowspan="1" colspan="1">ca 20</td></tr><tr><td rowspan="1" colspan="1">Nr of secondary veins</td><td rowspan="1" colspan="1">6–8</td><td rowspan="1" colspan="1">7–11</td><td rowspan="1" colspan="1">6–8</td></tr><tr><td rowspan="1" colspan="1">Distribution</td><td rowspan="1" colspan="1">Ivory Coast</td><td rowspan="1" colspan="1">Cameroon</td><td rowspan="1" colspan="1">Congo (Kinshasa)</td></tr></tbody></table></table-wrap></tp:treatment-sec><ref-list><ref id="B13"><mixed-citation xmlns:xlink="http://www.w3.org/1999/xlink" xlink:type="simple">
          <person-group><name name-style="western"><surname>Hawthorne</surname><given-names>WD</given-names></name><name name-style="western"><surname>Jongkind</surname><given-names>CCH</given-names></name></person-group> (<year>2006</year>) <source>Woody Plants of Western African Forests. A guide to the forest trees, shrubs ad lianes from Senegal to Ghana.</source> <publisher-name>Royal Botanic Gardens</publisher-name>, <publisher-loc>Kew, UK</publisher-loc>, <size units="page">1023 pp</size>.</mixed-citation></ref><ref id="B8"><mixed-citation xmlns:xlink="http://www.w3.org/1999/xlink" xlink:type="simple">
          <person-group><name name-style="western"><surname>Chatelain</surname><given-names>C</given-names></name><name name-style="western"><surname>Gautier</surname><given-names>L</given-names></name><name name-style="western"><surname>Spichiger</surname><given-names>R</given-names></name></person-group> (<year>1996</year>) <article-title>A recent history of forest fragmentation in southwestern Ivory Coast.</article-title> <source>Biodiversity &amp; Conservation</source> <volume>5</volume>: <fpage>37</fpage>–<lpage>53</lpage>. doi: <ext-link xlink:type="simple" ext-link-type="doi" xlink:href="10.1007/BF00056291">10.1007/BF00056291</ext-link></mixed-citation></ref></ref-list></tp:taxon-treatment>
