# Supplementary material for: A nonet of novel species of Monanthotaxis (Annonaceae) from around Africa
Source: PhytoKeys. 2016 Aug 30;(69):71–103. doi: 10.3897/phytokeys.69.9292 (PMC5029142; doi:10.3897/phytokeys.69.9292)
Supplement: XML Treatment for Monanthotaxis atewensis [file phytokeys.69.9292-treatment3.xml]

<!DOCTYPE tp:taxon-treatment
  PUBLIC "-//TaxonX//DTD Taxonomic Treatment Publishing DTD v0 20100105//EN" "tax-treatment-NSO.dtd">
<tp:taxon-treatment xmlns:tp="http://www.plazi.org/taxpub"><tp:treatment-meta><kwd-group><label>Taxon classification</label><kwd><named-content content-type="kingdom">Plantae</named-content></kwd><kwd><named-content content-type="order">Magnoliales</named-content></kwd><kwd><named-content content-type="family">Annonaceae</named-content></kwd></kwd-group><mixed-citation publication-type="journal"><person-group><name><surname>Hoekstra</surname><given-names>Paul H.</given-names></name><name><surname>Wieringa</surname><given-names>Jan J.</given-names></name><name><surname>Chatrou</surname><given-names>Lars W.</given-names></name></person-group><article-title>A nonet of novel species of <italic><tp:taxon-name><tp:taxon-name-part taxon-name-part-type="genus">Monanthotaxis</tp:taxon-name-part></tp:taxon-name></italic> (<tp:taxon-name><tp:taxon-name-part taxon-name-part-type="family">Annonaceae</tp:taxon-name-part></tp:taxon-name>) from around Africa</article-title><source>PhytoKeys</source><day>30</day><month>8</month><year>2016</year><volume>2016</volume><issue>69</issue><fpage>71</fpage><lpage>103</lpage><pub-id pub-id-type="doi">10.3897/phytokeys.69.9292</pub-id></mixed-citation></tp:treatment-meta><tp:nomenclature><tp:taxon-name>
            <tp:taxon-name-part taxon-name-part-type="genus">Monanthotaxis</tp:taxon-name-part>
            <tp:taxon-name-part taxon-name-part-type="species">atewensis</tp:taxon-name-part>
            <object-id xmlns:xlink="http://www.w3.org/1999/xlink" content-type="ipni" xlink:type="simple">urn:lsid:ipni.org:names:60472947-2</object-id>
          </tp:taxon-name><tp:taxon-authority>P.H.Hoekstra</tp:taxon-authority><tp:taxon-status xmlns:xlink="http://www.w3.org/1999/xlink" xlink:type="simple">sp. nov.</tp:taxon-status><xref ref-type="fig" rid="F2">Figs 2</xref><xref ref-type="fig" rid="F3">, 3</xref><!--PageBreak--></tp:nomenclature><tp:treatment-sec sec-type="material" id="SECID0EH1AE"><title>Type.</title><p>GHANA. Eastern Region, Atewa Range Forest Reserve, 2 June 1973, <italic>J.B. Hall GC43672</italic> (holotype: <named-content xmlns:xlink="http://www.w3.org/1999/xlink" content-type="dwc:institutional_code" xlink:type="simple">WAG</named-content> [2 sheets, barcode WAG0019665!, WAG0019666!]; isotypes: <named-content xmlns:xlink="http://www.w3.org/1999/xlink" content-type="dwc:institutional_code" xlink:type="simple">GC</named-content>!, K [K000040198!], <named-content xmlns:xlink="http://www.w3.org/1999/xlink" content-type="dwc:institutional_code" xlink:type="simple">MO</named-content> [2189255]!)</p><!--PageBreak--><p>
            <italic><tp:taxon-name><tp:taxon-name-part taxon-name-part-type="genus">Monanthotaxis</tp:taxon-name-part> <tp:taxon-name-part taxon-name-part-type="species">atewae</tp:taxon-name-part></tp:taxon-name></italic> Hawthorne &amp; Jongkind (2006: 72); invalid: description in English, no type designated (this termination, although admissible, does not follow recommandation 60D of the ICBN).</p></tp:treatment-sec><tp:treatment-sec sec-type="diagnosis" id="SECID0EL2AE"><title>Diagnosis.</title><p>Easily distinguishable from all other <italic><tp:taxon-name><tp:taxon-name-part taxon-name-part-type="genus">Monanthotaxis</tp:taxon-name-part></tp:taxon-name></italic> species by the lanceolate sepals 1 cm long. Resembles <italic><tp:taxon-name><tp:taxon-name-part taxon-name-part-type="genus">Monanthotaxis</tp:taxon-name-part> <tp:taxon-name-part taxon-name-part-type="species">stenosepala</tp:taxon-name-part></tp:taxon-name></italic> (Engl. &amp; Diels) Verdc., but differs in the longer sepals, erect hairs on the leaves and branches, and a larger number of seeds per monocarp.</p></tp:treatment-sec><tp:treatment-sec sec-type="description" id="SECID0EC3AE"><title>Description.</title><p>
            <italic>Scandent shrub</italic> or liana, to 9 m tall; young branches dark brown, with scattered erect reddish brown hairs 0.3–0.5 mm, old branches light brown, glabrescent with a few lenticels. <bold>Leaves</bold>: <italic>petioles</italic> 3–5 × 1.0–1.2 mm, grooved adaxially, indumentum as branches; <italic>lamina</italic> 5.7–15.9 × 2.4–5.4 cm, length:width ratio 2.0–3.1, oblong to slightly oblanceolate or obovate, base rounded, truncate or subcordate, apex acute to acuminate, acumen to 1.5 cm, chartaceous, abaxially greyish, adaxially glabrous, <!--PageBreak-->the midrib impressed with a few short hairs near the base, abaxially sparsely to densely covered with short erect reddish brown hairs, venation eucamptodromous, secondary veins 8–14, first straight halfway curving upwards, tertiary venation scalariform. <bold>Inflorescences</bold> leaf-opposed, composed of a solitary flower to a 3-flowered rhipidium; sympodial rachis 2–4 mm; <italic>flowering pedicels</italic> 21 × 0.7 mm, with short yellowish ascending to erect hairs; <italic>lower bract</italic> strongly reduced or wanting; <italic>upper bract</italic> around the middle of the pedicel, ovate, 1.7 × 1.4 mm, densely covered with short appressed hairs; <italic>sepals</italic> 3, free, 10–12 × 2.6–2.7 mm, lanceolate, apex acute, with dense short appressed hairs; <italic>receptacle</italic> 3.0 mm in diameter, flat; <italic>petals</italic> unknown; <italic>stamens</italic> unknown, scars in a single whorl; <italic>carpels</italic> 1.2 × 0.5 mm, ellipsoid, dense hairy, stigma elongate 0.5 mm, grooved, glabrous. <bold>Fruits</bold>: <italic>pedicels</italic> 20–37 × 0.6–1.1 mm; <italic>sepals</italic> persistent or caducous; <italic>stipes</italic> 4–6 mm long, slightly grooved; <italic>monocarps</italic> 1–9, ellipsoid with 1 to 5 seeds, 13–35 × 5–6 mm, slightly to strongly constricted between the seeds, slightly verrucose, apex apiculate, apex to 2.0 mm, with scattered short erect hairs, unripe fruits green<bold>. Seeds</bold> 9 × 6 mm, ellipsoid, base and apex rounded, tawny brown, raphe visible from base to apex, ruminations lamelliform.</p><fig id="F3" position="float" orientation="portrait"><label>Figure 3.</label><caption><p>
          <italic><tp:taxon-name><tp:taxon-name-part taxon-name-part-type="genus">Monanthotaxis</tp:taxon-name-part> <tp:taxon-name-part taxon-name-part-type="species">atewensis</tp:taxon-name-part></tp:taxon-name></italic> P.H.Hoekstra. <bold>A, B, D</bold> drawn from the type (Hall &amp; Lock GC43672) <bold>C</bold> drawn from Hall &amp; Enti GC36426. <bold>A</bold> Leaf <bold>B</bold> Leaf detail <bold>C</bold> Old flower <bold>D</bold> Fruit. Illustration by M. Spitteler, from <xref ref-type="bibr" rid="B13">Hawthorne and Jongkind (2006)</xref>.</p></caption><graphic xmlns:xlink="http://www.w3.org/1999/xlink" xlink:href="phytokeys-069-071-g003.jpg" position="float" orientation="portrait" xlink:type="simple" id="oo_101014.jpg"/></fig></tp:treatment-sec><tp:treatment-sec sec-type="distribution" id="SECID0ET5AE"><title>Distribution.</title><p>Ghana, Eastern Region, Atewa Range Forest Reserve. Figure <xref ref-type="fig" rid="F2">2</xref>.</p></tp:treatment-sec><tp:treatment-sec sec-type="ecology" id="SECID0E45AE"><title>Ecology.</title><p>Forest, in thicket, at 750 m altitude.</p></tp:treatment-sec><tp:treatment-sec sec-type="phenology" id="SECID0EC6AE"><title>Phenology.</title><p>Fruiting in May and June.</p></tp:treatment-sec><tp:treatment-sec sec-type="conservation status" id="SECID0EH6AE"><title>Conservation status.</title><p>Proposed IUCN Red List Category: <abbrev xmlns:xlink="http://www.w3.org/1999/xlink" id="ABBRID0EN6AE" xlink:type="simple"><def><p><bold>Critically Endangered</bold>  </p></def>(CR)</abbrev>: B2ab(iii), only known from the Atewa Range Forest Reserve and although it is a protected area, the forest is under threat of bauxite mining and logging (<xref ref-type="bibr" rid="B16">Kusimi 2015</xref>; <xref ref-type="bibr" rid="B20">Ntiamoa-Baidu et al. 2000</xref>). Furthermore, the species has not been collected in more than 40 years.</p></tp:treatment-sec><tp:treatment-sec sec-type="etymology" id="SECID0ECAAG"><title>Etymology.</title><p>Named after the Atewa Range Forest Reserve in Ghana, to which this species seems to be endemic.</p></tp:treatment-sec><tp:treatment-sec sec-type="material" id="SECID0EHAAG"><title>Additional specimens examined (paratypes).</title><p>
            <bold>GHANA. Eastern Region</bold>: Atewa Range Forest Reserve, 12 May 1967, <italic>J.B. Hall GC36426</italic> (K [K000040199], <named-content xmlns:xlink="http://www.w3.org/1999/xlink" content-type="dwc:institutional_code" xlink:type="simple">WAG</named-content> [WAG0019664]).</p></tp:treatment-sec><tp:treatment-sec sec-type="discussion" id="SECID0EVAAG"><title>Discussion.</title><p>This species can easily be distinguished from all other species of <italic><tp:taxon-name><tp:taxon-name-part taxon-name-part-type="genus">Monanthotaxis</tp:taxon-name-part></tp:taxon-name></italic> by the large lanceolate sepals. The species is similar to <italic><tp:taxon-name><tp:taxon-name-part taxon-name-part-type="genus">Monanthotaxis</tp:taxon-name-part> <tp:taxon-name-part taxon-name-part-type="species">stenosepala</tp:taxon-name-part></tp:taxon-name></italic> (Engl. &amp; Diels) Verdc., which also has lanceolate sepals and light brown older branches. However, the sepals of <italic><tp:taxon-name><tp:taxon-name-part taxon-name-part-type="genus">Monanthotaxis</tp:taxon-name-part> <tp:taxon-name-part taxon-name-part-type="species">stenosepala</tp:taxon-name-part></tp:taxon-name></italic> are 4 to 6 mm vs 10 to 12 mm in <italic><tp:taxon-name><tp:taxon-name-part taxon-name-part-type="genus">Monanthotaxis</tp:taxon-name-part> <tp:taxon-name-part taxon-name-part-type="species">atewensis</tp:taxon-name-part></tp:taxon-name></italic> and the pubescence and number of seeds is different as described in the diagnosis. Two fruiting specimens from Liberia (<italic>Stoop 331</italic> and <italic>Adam 26189</italic>) closely resemble <italic><tp:taxon-name><tp:taxon-name-part taxon-name-part-type="genus">Monanthotaxis</tp:taxon-name-part> <tp:taxon-name-part taxon-name-part-type="species">atewensis</tp:taxon-name-part></tp:taxon-name></italic>, but no sepals are present to verify the identification. Furthermore, the monocarps are more densely verrucose and the peduncle is shorter and the pedicel larger than the two specimens of <italic><tp:taxon-name><tp:taxon-name-part taxon-name-part-type="genus">Monanthotaxis</tp:taxon-name-part> <tp:taxon-name-part taxon-name-part-type="species">atewensis</tp:taxon-name-part></tp:taxon-name></italic> from Ghana. More material or more recent material for DNA extraction is needed to assess the status of those specimens from Liberia.</p><p>For now we consider this species an endemic to the Atewa Range. This is the first plant species that is endemic to this mountain range. However, for several Upper Guinean endemics (e.g. <italic><tp:taxon-name><tp:taxon-name-part taxon-name-part-type="genus">Dorstenia</tp:taxon-name-part> <tp:taxon-name-part taxon-name-part-type="species">embergeri</tp:taxon-name-part></tp:taxon-name></italic> Mangenot) this range is their most <!--PageBreak-->eastern outpost. Some other plants are only known from these mountains and one or two other localities in Ghana. The Atewa Range is home of 3 endemic butterfly species (<xref ref-type="bibr" rid="B19">McCullough et al. 2007</xref>). This new endemic urges for a strict protection of this unique mountain chain.</p></tp:treatment-sec><tp:treatment-sec><!--Section generated to contain objects referenced in tp:taxon-treatment.--><fig id="F2" position="float" orientation="portrait"><label>Figure 2.</label><caption><p>Distribution map of <italic><tp:taxon-name><tp:taxon-name-part taxon-name-part-type="genus">Monanthotaxis</tp:taxon-name-part> <tp:taxon-name-part taxon-name-part-type="species">aquila</tp:taxon-name-part></tp:taxon-name></italic> (blue triangle) and <italic><tp:taxon-name><tp:taxon-name-part taxon-name-part-type="genus">Monanthotaxis</tp:taxon-name-part> <tp:taxon-name-part taxon-name-part-type="species">atewensis</tp:taxon-name-part></tp:taxon-name></italic> (red square).</p></caption><graphic xmlns:xlink="http://www.w3.org/1999/xlink" xlink:href="phytokeys-069-071-g002.jpg" position="float" orientation="portrait" xlink:type="simple" id="oo_101013.jpg"/></fig></tp:treatment-sec><ref-list><ref id="B13"><mixed-citation xmlns:xlink="http://www.w3.org/1999/xlink" xlink:type="simple">
          <person-group><name name-style="western"><surname>Hawthorne</surname><given-names>WD</given-names></name><name name-style="western"><surname>Jongkind</surname><given-names>CCH</given-names></name></person-group> (<year>2006</year>) <source>Woody Plants of Western African Forests. A guide to the forest trees, shrubs ad lianes from Senegal to Ghana.</source> <publisher-name>Royal Botanic Gardens</publisher-name>, <publisher-loc>Kew, UK</publisher-loc>, <size units="page">1023 pp</size>.</mixed-citation></ref><ref id="B16"><mixed-citation xmlns:xlink="http://www.w3.org/1999/xlink" xlink:type="simple">
          <person-group><name name-style="western"><surname>Kusimi</surname><given-names>JM</given-names></name></person-group> (<year>2015</year>) <article-title>Characterizing land disturbance in Atewa Range Forest Reserve and Buffer Zone.</article-title> <source>Land Use Policy</source> <volume>49</volume>: <fpage>471</fpage>–<lpage>482</lpage>. doi: <ext-link xlink:type="simple" ext-link-type="doi" xlink:href="10.1016/j.landusepol.2015.08.020">10.1016/j.landusepol.2015.08.020</ext-link></mixed-citation></ref><ref id="B20"><mixed-citation xmlns:xlink="http://www.w3.org/1999/xlink" xlink:type="simple">
          <person-group><name name-style="western"><surname>Ntiamoa-Baidu</surname><given-names>Y</given-names></name><name name-style="western"><surname>Asamoah</surname><given-names>S</given-names></name><name name-style="western"><surname>Owusu</surname><given-names>E</given-names></name><name name-style="western"><surname>Owusu-Boateng</surname><given-names>K</given-names></name></person-group> (<year>2000</year>) <article-title>Avifauna of two upland evergreen forest reserves, the Atewa range and Tano Offin, in Ghana.</article-title> <source>Ostrich</source> <volume>71</volume>: <fpage>277</fpage>–<lpage>281</lpage>. doi: <ext-link xlink:type="simple" ext-link-type="doi" xlink:href="10.1080/00306525.2000.9639927">10.1080/00306525.2000.9639927</ext-link></mixed-citation></ref><ref id="B19"><mixed-citation xmlns:xlink="http://www.w3.org/1999/xlink" xlink:type="simple">
          <person-group><name name-style="western"><surname>McCullough</surname><given-names>J</given-names></name><name name-style="western"><surname>Alonso</surname><given-names>L</given-names></name><name name-style="western"><surname>Naskrecki</surname><given-names>P</given-names></name><name name-style="western"><surname>Wright</surname><given-names>H</given-names></name><name name-style="western"><surname>Osei-Owusu</surname><given-names>Y</given-names></name></person-group> (<year>2007</year>) <article-title>A Rapid Biological Assessment of the Atewa Range Forest Reserve, Eastern Ghana.</article-title> <source>Conservation International</source>, <size units="page">187 pp</size>.</mixed-citation></ref></ref-list></tp:taxon-treatment>
