# Supplementary material for: A nonet of novel species of Monanthotaxis (Annonaceae) from around Africa
Source: PhytoKeys. 2016 Aug 30;(69):71–103. doi: 10.3897/phytokeys.69.9292 (PMC5029142; doi:10.3897/phytokeys.69.9292)
Supplement: XML Treatment for Monanthotaxis couvreurii [file phytokeys.69.9292-treatment4.xml]

<!DOCTYPE tp:taxon-treatment
  PUBLIC "-//TaxonX//DTD Taxonomic Treatment Publishing DTD v0 20100105//EN" "tax-treatment-NSO.dtd">
<tp:taxon-treatment xmlns:tp="http://www.plazi.org/taxpub"><tp:treatment-meta><kwd-group><label>Taxon classification</label><kwd><named-content content-type="kingdom">Plantae</named-content></kwd><kwd><named-content content-type="order">Magnoliales</named-content></kwd><kwd><named-content content-type="family">Annonaceae</named-content></kwd></kwd-group><mixed-citation publication-type="journal"><person-group><name><surname>Hoekstra</surname><given-names>Paul H.</given-names></name><name><surname>Wieringa</surname><given-names>Jan J.</given-names></name><name><surname>Chatrou</surname><given-names>Lars W.</given-names></name></person-group><article-title>A nonet of novel species of <italic><tp:taxon-name><tp:taxon-name-part taxon-name-part-type="genus">Monanthotaxis</tp:taxon-name-part></tp:taxon-name></italic> (<tp:taxon-name><tp:taxon-name-part taxon-name-part-type="family">Annonaceae</tp:taxon-name-part></tp:taxon-name>) from around Africa</article-title><source>PhytoKeys</source><day>30</day><month>8</month><year>2016</year><volume>2016</volume><issue>69</issue><fpage>71</fpage><lpage>103</lpage><pub-id pub-id-type="doi">10.3897/phytokeys.69.9292</pub-id></mixed-citation></tp:treatment-meta><tp:nomenclature><tp:taxon-name>
            <tp:taxon-name-part taxon-name-part-type="genus">Monanthotaxis</tp:taxon-name-part>
            <tp:taxon-name-part taxon-name-part-type="species">couvreurii</tp:taxon-name-part>
            <object-id xmlns:xlink="http://www.w3.org/1999/xlink" content-type="ipni" xlink:type="simple">urn:lsid:ipni.org:names:60472948-2</object-id>
          </tp:taxon-name><tp:taxon-authority>P.H.Hoekstra</tp:taxon-authority><tp:taxon-status xmlns:xlink="http://www.w3.org/1999/xlink" xlink:type="simple">sp. nov.</tp:taxon-status><xref ref-type="fig" rid="F4">Figs 4</xref><xref ref-type="fig" rid="F5">, 5</xref><xref ref-type="table" rid="T1">, Table 1</xref></tp:nomenclature><tp:treatment-sec sec-type="material" id="SECID0E6EAG"><title>Type.</title><p>CAMEROON, Central Province, Ottotomo Forest Reserve, 45 km SW of Yaoundé, ca 5 km on main path into reserve. <named-content xmlns:xlink="http://www.w3.org/1999/xlink" content-type="dwc:verbatimCoordinates" xlink:type="simple"><named-content content-type="geo-json" specific-use="{&#34;type&#34;:&#34;Point&#34;,&#34;coordinates&#34;:[11.293833,3.586833]}" id="NCID0EIFAG" xlink:type="simple">3°35.21'N; 11°17.63'E</named-content></named-content>, 24 April 2015, <italic>T.L.P. Couvreur</italic> 762 (holotype: <named-content xmlns:xlink="http://www.w3.org/1999/xlink" content-type="dwc:institutional_code" xlink:type="simple">WAG</named-content> [3 sheets, barcodes: <named-content xmlns:xlink="http://www.w3.org/1999/xlink" content-type="dwc:institutional_code" xlink:type="simple">WAG</named-content>.1576998!, <named-content xmlns:xlink="http://www.w3.org/1999/xlink" content-type="dwc:institutional_code" xlink:type="simple">WAG</named-content>.1576999!, <named-content xmlns:xlink="http://www.w3.org/1999/xlink" content-type="dwc:institutional_code" xlink:type="simple">WAG</named-content>.1577000!]).</p></tp:treatment-sec><tp:treatment-sec sec-type="diagnosis" id="SECID0E6FAG"><title>Diagnosis.</title><p>Differs from all <italic><tp:taxon-name><tp:taxon-name-part taxon-name-part-type="genus">Monanthotaxis</tp:taxon-name-part></tp:taxon-name></italic> species by the stamens that are basally connate. The leaves are similar to <italic><tp:taxon-name><tp:taxon-name-part taxon-name-part-type="genus">Monanthotaxis</tp:taxon-name-part> <tp:taxon-name-part taxon-name-part-type="species">atopostema</tp:taxon-name-part></tp:taxon-name></italic> P.H.Hoekstra from Congo and <italic><tp:taxon-name><tp:taxon-name-part taxon-name-part-type="genus">Monanthotaxis</tp:taxon-name-part> <tp:taxon-name-part taxon-name-part-type="species">aquila</tp:taxon-name-part></tp:taxon-name></italic> P.H.Hoekstra from Ivory Coast, but the flowers of <italic><tp:taxon-name><tp:taxon-name-part taxon-name-part-type="genus">Monanthotaxis</tp:taxon-name-part> <tp:taxon-name-part taxon-name-part-type="species">couvreurii</tp:taxon-name-part></tp:taxon-name></italic> differ in having no staminodes and the leaves have more secondary veins with smaller spaces in between.</p></tp:treatment-sec><tp:treatment-sec sec-type="description" id="SECID0EKHAG"><title>Description.</title><p>
            <italic>Liana</italic>; young branches reddish brown with dense ascending reddish brown hairs 0.1–0.2 mm, old branches greyish brown, slightly grooved,. <bold>Leaves</bold>: <italic>petioles</italic> 3–5 × 0.8–0.9 mm, slightly grooved, indumentum as branches; <italic>lamina</italic> 4.5–12.0 × 1.8–4.3 cm, length:width ratio 2.1–2.9, oblong to obovate, base cuneate to rounded, apex acute to acuminate, acumen to 1 cm, chartaceous, discolorous, adaxially glossy green, abaxially light greyish green, adaxially sparsely covered with whitish appressed hairs 0.1 mm, soon glabrescent, abaxially with scattered appressed whitish yellowish hairs 0.1–0.2 mm, , venation eucamptodromous, secondary veins 7–11, from base curving upwards, tertiary venation scalariform sometimes obscure. <bold>Inflorescences</bold> cauliflorous, ramiflorous or axillary, composed from a two-flowered rhipidium in the axils of the leaves to many-flowered clusters on the trunk; sympodial rachis 1–15 mm; <italic>flowering pedicels</italic> 4–20 × 0.2–0.6 mm, with scattered ascending to erect hairs 0.1 mm; <italic>lower bracts</italic> strongly reduced or wanting; upper bracts wanting; <italic>flower buds</italic> ovate. <bold>Flowers</bold> bisexual; <italic>sepals</italic> 3, 0.8–0.9 × 0.9–1.0 mm, triangular, apex acute, with dense yellowish hairs; <italic>receptacle</italic> flat, 1.2–2.0 mm in diameter; <italic>petals</italic> light yellow to white, in two whorls of 3, but base of inner petals visible in bud; <italic>outer petals</italic>, 3.5–5.0 × 2.0–3.5 mm, elliptic-ovate, outside with dense short yellowish hairs, inside with a few hairs near the margins; <italic>inner petals</italic> 3.0–4.5 × 1.2–1.5 mm, elliptic to narrowly ovate, outside with yellowish hairs at the apex and at the centre, inside glabrous or with a few hairs at the margins; <italic>stamens</italic> 13–15 in one whorl, connate at base, linear-obconic 0.8–0.9 mm, filaments 0.4 mm, anther cells lateral to extrorse, connective papillose, truncate, rounded from above, staminodes 0; <italic>carpels</italic> 9–12, 1.2–1.3 × 0.3–0.4 mm, subcylindric to ellipsoid, dense hairy, with 4 lateral ovules, stigma subsessile 0.2 mm, globose, glabrous. <bold>Fruits</bold>: Not seen, but according to collection Farron 7359 with 4 articles.</p><fig id="F4" position="float" orientation="portrait"><label>Figure 4.</label><caption><p>
          <italic><tp:taxon-name><tp:taxon-name-part taxon-name-part-type="genus">Monanthotaxis</tp:taxon-name-part> <tp:taxon-name-part taxon-name-part-type="species">couvreurii</tp:taxon-name-part></tp:taxon-name></italic> P.H.Hoekstra. <bold>A–F</bold> photographs in the field of the type collection (TLP Couvreur 762). Photos: Thomas Couvreur.</p></caption><graphic xmlns:xlink="http://www.w3.org/1999/xlink" xlink:href="phytokeys-069-071-g004.jpg" position="float" orientation="portrait" xlink:type="simple" id="oo_101015.jpg"/></fig></tp:treatment-sec><tp:treatment-sec sec-type="distribution" id="SECID0EPJAG"><title>Distribution.</title><p>Cameroon, Central Province, Ottotomo Forest Reserve. Figure <xref ref-type="fig" rid="F5">5</xref>.</p><fig id="F5" position="float" orientation="portrait"><label>Figure 5.</label><caption><p>Distribution map of <italic><tp:taxon-name><tp:taxon-name-part taxon-name-part-type="genus">Monanthotaxis</tp:taxon-name-part> <tp:taxon-name-part taxon-name-part-type="species">couvreurii</tp:taxon-name-part></tp:taxon-name></italic> (red diamonds), <italic><tp:taxon-name><tp:taxon-name-part taxon-name-part-type="genus">Monanthotaxis</tp:taxon-name-part> <tp:taxon-name-part taxon-name-part-type="species">latistamina</tp:taxon-name-part></tp:taxon-name></italic> (blue squares), <italic><tp:taxon-name><tp:taxon-name-part taxon-name-part-type="genus">Monanthotaxis</tp:taxon-name-part> <tp:taxon-name-part taxon-name-part-type="species">tripetala</tp:taxon-name-part></tp:taxon-name></italic> (green triangles) and <italic><tp:taxon-name><tp:taxon-name-part taxon-name-part-type="genus">Monanthotaxis</tp:taxon-name-part> <tp:taxon-name-part taxon-name-part-type="species">zenkeri</tp:taxon-name-part></tp:taxon-name></italic> (black asterisk).</p></caption><graphic xmlns:xlink="http://www.w3.org/1999/xlink" xlink:href="phytokeys-069-071-g005.jpg" position="float" orientation="portrait" xlink:type="simple" id="oo_101016.jpg"/></fig></tp:treatment-sec><tp:treatment-sec sec-type="ecology" id="SECID0EOLAG"><title>Ecology.</title><p>Old secondary forest, on slope, at 700 m altitude.</p></tp:treatment-sec><tp:treatment-sec sec-type="phenology" id="SECID0ETLAG"><title>Phenology.</title><p>Flowers collected in April and May.</p></tp:treatment-sec><tp:treatment-sec sec-type="conservation status" id="SECID0EYLAG"><title>Conservation status.</title><p>Proposed IUCN Red List Category: <abbrev xmlns:xlink="http://www.w3.org/1999/xlink" id="ABBRID0E5LAG" xlink:type="simple"><def><p><bold>Critically Endangered</bold>  </p></def>(CR)</abbrev>: B2ab(iii), only known from the Ottotomo Forest Reserve in Cameroon. The <!--PageBreak-->increase of human population around the reserve intensifies the pressure on the forest, while the surrounding forests are increasingly degrading (<xref ref-type="bibr" rid="B22">Sassen and Jum 2007</xref>), warranting the critically endangered status of this species.</p></tp:treatment-sec><tp:treatment-sec sec-type="etymology" id="SECID0EQMAG"><title>Etymology.</title><p>Named after Thomas L.P. Couvreur, a passionate <tp:taxon-name><tp:taxon-name-part taxon-name-part-type="family">Annonaceae</tp:taxon-name-part></tp:taxon-name> systematist and collector of the type of this species and of <italic><tp:taxon-name><tp:taxon-name-part taxon-name-part-type="genus">Monanthotaxis</tp:taxon-name-part> <tp:taxon-name-part taxon-name-part-type="species">latistamina</tp:taxon-name-part></tp:taxon-name></italic> P.H.Hoekstra also described in this article.</p></tp:treatment-sec><tp:treatment-sec sec-type="material" id="SECID0EFNAG"><title>Additional specimens examined (all paratypes).</title><p>
            <bold>CAMEROON. Central Province</bold>: Ottotomo reserve, 5 May 1970, <italic>C. Farron 7266</italic> (P [P01954685]); Ottotomo reserve, 26 May 1970, <italic>C. Farron 7359</italic> (P [P01954686], <named-content xmlns:xlink="http://www.w3.org/1999/xlink" content-type="dwc:institutional_code" xlink:type="simple">YA</named-content> [YA0044284]).</p><!--PageBreak--></tp:treatment-sec><tp:treatment-sec sec-type="discussion" id="SECID0EWNAG"><title>Discussion.</title><p>This species belongs to a group of species with predominantly ramiflorous inflorescences, bisexual flowers and ovate flower buds and looks vegetatively very similar to <italic><tp:taxon-name><tp:taxon-name-part taxon-name-part-type="genus">Monanthotaxis</tp:taxon-name-part> <tp:taxon-name-part taxon-name-part-type="species">aquila</tp:taxon-name-part></tp:taxon-name></italic> and <italic><tp:taxon-name><tp:taxon-name-part taxon-name-part-type="genus">Monanthotaxis</tp:taxon-name-part> <tp:taxon-name-part taxon-name-part-type="species">atopostema</tp:taxon-name-part></tp:taxon-name></italic>. For the differences between these species see Table <xref ref-type="table" rid="T1">1</xref>. <italic><tp:taxon-name><tp:taxon-name-part taxon-name-part-type="genus">Monanthotaxis</tp:taxon-name-part> <tp:taxon-name-part taxon-name-part-type="species">couvreurii</tp:taxon-name-part></tp:taxon-name></italic> can be distinguished from all <italic><tp:taxon-name><tp:taxon-name-part taxon-name-part-type="genus">Monanthotaxis</tp:taxon-name-part></tp:taxon-name></italic> species in having the stamens basally connate (see figure 4F). <italic><tp:taxon-name><tp:taxon-name-part taxon-name-part-type="genus">Monanthotaxis</tp:taxon-name-part> <tp:taxon-name-part taxon-name-part-type="species">klainei</tp:taxon-name-part></tp:taxon-name></italic> (Engl.) Verdc. also has the stamens connate in one whorl, but in that species the stamens are alternating with staminodes.</p></tp:treatment-sec><tp:treatment-sec><!--Section generated to contain objects referenced in tp:taxon-treatment.--><table-wrap id="T1" position="float" orientation="portrait"><label>Table 1.</label><caption><p>Differences between <italic><tp:taxon-name><tp:taxon-name-part taxon-name-part-type="genus">Monanthotaxis</tp:taxon-name-part> <tp:taxon-name-part taxon-name-part-type="species">aquila</tp:taxon-name-part></tp:taxon-name></italic>, <italic><tp:taxon-name><tp:taxon-name-part taxon-name-part-type="genus">Monanthotaxis</tp:taxon-name-part> <tp:taxon-name-part taxon-name-part-type="species">couvreurii</tp:taxon-name-part></tp:taxon-name></italic> and <italic><tp:taxon-name><tp:taxon-name-part taxon-name-part-type="genus">Monanthotaxis</tp:taxon-name-part> <tp:taxon-name-part taxon-name-part-type="species">atopostema</tp:taxon-name-part></tp:taxon-name></italic>.</p></caption><table id="TID0EK6BG" rules="all"><tbody><tr><th rowspan="1" colspan="1"/><th rowspan="1" colspan="1">
              <italic><tp:taxon-name><tp:taxon-name-part taxon-name-part-type="genus">Monanthotaxis</tp:taxon-name-part> <tp:taxon-name-part taxon-name-part-type="species">aquila</tp:taxon-name-part></tp:taxon-name></italic>
            </th><th rowspan="1" colspan="1">
              <italic><tp:taxon-name><tp:taxon-name-part taxon-name-part-type="genus">Monanthotaxis</tp:taxon-name-part> <tp:taxon-name-part taxon-name-part-type="species">couvreurii</tp:taxon-name-part></tp:taxon-name></italic>
            </th><th rowspan="1" colspan="1">
              <italic><tp:taxon-name><tp:taxon-name-part taxon-name-part-type="genus">Monanthotaxis</tp:taxon-name-part> <tp:taxon-name-part taxon-name-part-type="species">atopostema</tp:taxon-name-part></tp:taxon-name></italic>
            </th></tr><tr><td rowspan="1" colspan="1">Nr of ovules per carpel</td><td rowspan="1" colspan="1">1–2</td><td rowspan="1" colspan="1">4</td><td rowspan="1" colspan="1">up to 6</td></tr><tr><td rowspan="1" colspan="1">Nr of staminodes</td><td rowspan="1" colspan="1">6</td><td rowspan="1" colspan="1">0</td><td rowspan="1" colspan="1">6?</td></tr><tr><td rowspan="1" colspan="1">Nr of stamens</td><td rowspan="1" colspan="1">9</td><td rowspan="1" colspan="1">13–15</td><td rowspan="1" colspan="1">9</td></tr><tr><td rowspan="1" colspan="1">Stamens free or basally connate</td><td rowspan="1" colspan="1">free</td><td rowspan="1" colspan="1">connate</td><td rowspan="1" colspan="1">free</td></tr><tr><td rowspan="1" colspan="1">Nr of carpels</td><td rowspan="1" colspan="1">12–13</td><td rowspan="1" colspan="1">9–12</td><td rowspan="1" colspan="1">ca 20</td></tr><tr><td rowspan="1" colspan="1">Nr of secondary veins</td><td rowspan="1" colspan="1">6–8</td><td rowspan="1" colspan="1">7–11</td><td rowspan="1" colspan="1">6–8</td></tr><tr><td rowspan="1" colspan="1">Distribution</td><td rowspan="1" colspan="1">Ivory Coast</td><td rowspan="1" colspan="1">Cameroon</td><td rowspan="1" colspan="1">Congo (Kinshasa)</td></tr></tbody></table></table-wrap></tp:treatment-sec><ref-list><ref id="B22"><mixed-citation xmlns:xlink="http://www.w3.org/1999/xlink" xlink:type="simple">
          <person-group><name name-style="western"><surname>Sassen</surname><given-names>M</given-names></name><name name-style="western"><surname>Jum</surname><given-names>C</given-names></name></person-group> (<year>2007</year>) <article-title>Assessing local perspectives in a forested landscape of central Cameroon.</article-title> <source>Forests, Trees and Livelihoods</source> <volume>17</volume>: <fpage>23</fpage>–<lpage>42</lpage>. doi: <ext-link xlink:type="simple" ext-link-type="doi" xlink:href="10.1080/14728028.2007.9752579">10.1080/14728028.2007.9752579</ext-link></mixed-citation></ref></ref-list></tp:taxon-treatment>
