# Supplementary material for: A nonet of novel species of Monanthotaxis (Annonaceae) from around Africa
Source: PhytoKeys. 2016 Aug 30;(69):71–103. doi: 10.3897/phytokeys.69.9292 (PMC5029142; doi:10.3897/phytokeys.69.9292)
Supplement: XML Treatment for Monanthotaxis filipes [file phytokeys.69.9292-treatment5.xml]

<!DOCTYPE tp:taxon-treatment
  PUBLIC "-//TaxonX//DTD Taxonomic Treatment Publishing DTD v0 20100105//EN" "tax-treatment-NSO.dtd">
<tp:taxon-treatment xmlns:tp="http://www.plazi.org/taxpub"><tp:treatment-meta><kwd-group><label>Taxon classification</label><kwd><named-content content-type="kingdom">Plantae</named-content></kwd><kwd><named-content content-type="order">Magnoliales</named-content></kwd><kwd><named-content content-type="family">Annonaceae</named-content></kwd></kwd-group><mixed-citation publication-type="journal"><person-group><name><surname>Hoekstra</surname><given-names>Paul H.</given-names></name><name><surname>Wieringa</surname><given-names>Jan J.</given-names></name><name><surname>Chatrou</surname><given-names>Lars W.</given-names></name></person-group><article-title>A nonet of novel species of <italic><tp:taxon-name><tp:taxon-name-part taxon-name-part-type="genus">Monanthotaxis</tp:taxon-name-part></tp:taxon-name></italic> (<tp:taxon-name><tp:taxon-name-part taxon-name-part-type="family">Annonaceae</tp:taxon-name-part></tp:taxon-name>) from around Africa</article-title><source>PhytoKeys</source><day>30</day><month>8</month><year>2016</year><volume>2016</volume><issue>69</issue><fpage>71</fpage><lpage>103</lpage><pub-id pub-id-type="doi">10.3897/phytokeys.69.9292</pub-id></mixed-citation></tp:treatment-meta><tp:nomenclature><tp:taxon-name>
            <tp:taxon-name-part taxon-name-part-type="genus">Monanthotaxis</tp:taxon-name-part>
            <tp:taxon-name-part taxon-name-part-type="species">filipes</tp:taxon-name-part>
            <object-id xmlns:xlink="http://www.w3.org/1999/xlink" content-type="ipni" xlink:type="simple">urn:lsid:ipni.org:names:60472949-2</object-id>
          </tp:taxon-name><tp:taxon-authority>P.H.Hoekstra</tp:taxon-authority><tp:taxon-status xmlns:xlink="http://www.w3.org/1999/xlink" xlink:type="simple">sp. nov.</tp:taxon-status><xref ref-type="fig" rid="F6">Figs 6</xref><xref ref-type="fig" rid="F7">, 7</xref><xref ref-type="table" rid="T2">, Table 2</xref><!--PageBreak--></tp:nomenclature><tp:treatment-sec sec-type="material" id="SECID0EBRAG"><title>Type.</title><p>TANZANIA, Lindi district, Rondo plateau, Rondo forest Reserve, <named-content xmlns:xlink="http://www.w3.org/1999/xlink" content-type="dwc:verbatimCoordinates" xlink:type="simple"><named-content content-type="geo-json" specific-use="{&#34;type&#34;:&#34;Point&#34;,&#34;coordinates&#34;:[39.216667,-10.116667]}" id="NCID0EKRAG" xlink:type="simple">10°07'S; 39°13'E</named-content></named-content>, 7 February 1991, <italic>G.S. Bidgood 1402</italic> (holotype: K [2sheets!]; isotypes: <named-content xmlns:xlink="http://www.w3.org/1999/xlink" content-type="dwc:institutional_code" xlink:type="simple">BR</named-content> [BR0000013186036!], C!, <named-content xmlns:xlink="http://www.w3.org/1999/xlink" content-type="dwc:institutional_code" xlink:type="simple">EA</named-content>!, <named-content xmlns:xlink="http://www.w3.org/1999/xlink" content-type="dwc:institutional_code" xlink:type="simple">MO</named-content> [4027188!], P [P01967237!], <named-content xmlns:xlink="http://www.w3.org/1999/xlink" content-type="dwc:institutional_code" xlink:type="simple">UPS</named-content>!, <named-content xmlns:xlink="http://www.w3.org/1999/xlink" content-type="dwc:institutional_code" xlink:type="simple">WAG</named-content> [WAG0071696!]).</p></tp:treatment-sec><tp:treatment-sec sec-type="diagnosis" id="SECID0EISAG"><title>Diagnosis.</title><p>This species is similar to <italic><tp:taxon-name><tp:taxon-name-part taxon-name-part-type="genus">Monanthotaxis</tp:taxon-name-part> <tp:taxon-name-part taxon-name-part-type="species">trichantha</tp:taxon-name-part></tp:taxon-name></italic> (Diels) Verdc. because of the dense yellow short indumentum on the young stems. It differs in the pendulous flowers on filiform pedicels, and in the outer petals covering the inner petals in bud.</p></tp:treatment-sec><tp:treatment-sec sec-type="description" id="SECID0EYSAG"><title>Description.</title><p>
            <italic>Shrub</italic>, 1 m tall; young branches yellow-brown, with dense appressed to ascending yellowish hairs 0.3–0.7 mm, old branches dark brown to greyish brown, cylindrical, glabrescent with many lenticels. <bold>Leaves</bold>: <italic>petioles</italic> 3–5 × 0.7–1.0 mm, indumentum as branches; <italic>lamina</italic> 3.7–10.7 × 1.5–4.4 cm, length:width ratio 1.6–3.3, oblong to elliptic to slightly obovate, base rounded, truncate or slightly subcordate, with thickened margin at base, apex acute, chartaceous, discolorous, abaxially pale bluish green adaxialy soon glabrescent, with whitish appressed hairs when young, abaxially densely covered with ascending yellowish white hairs, venation eucamptodromous, midrib impressed adaxially, secondary veins 7–10, first straight halfway curving upwards, tertiary venation scalariform. <bold>Inflorescences</bold> supra-axillary, 2–6 mm above leaf axil, 1–2-flowered rhipidium; sympodial rachis 0–1 mm; <italic>flowering pedicels</italic> filiform 18–55 × 0.2 mm, with a few scattered ascending to erect hairs; <italic>lower bract</italic> strongly reduced or wanting; <italic>upper bract</italic> halfway the pedicel, very small, 0.3 × 0.1 mm or just a dense tuft of hairs or wanting; <italic>flower buds</italic> rounded. <bold>Flowers</bold> bisexual, pendulous; <italic>sepals</italic> 3, connate at the base, broadly ovate to almost cupuliform, 0.5 × 1.1–1.2 mm, obtuse to rounded, with dense yellow appressed hairs; <italic>receptacle</italic> 1.5–2 mm in diameter, flat; <italic>petals</italic> creamy white, 6 in two whorls; <italic>outer petals</italic>, 2.5–2.7 × 2.8–3.6 mm, broadly ovate, densely covered with short yellowish hairs on the outside and apex of the inside, glabrous at base of inside; <italic>inner petals</italic> 1.9–2.0 × 1.2–1.4 mm, ovate to rhombic, indumentum as in outer petals; <italic>stamens</italic> (13?–)15 in one to two whorls, free, flattened obovate, 1.1–1.3 mm long, filaments 0.3–0.4 mm long, anthers extrorse, <!--PageBreak--><!--PageBreak-->connective truncate, not hiding anther cells, glabrous, staminodes 0; <italic>carpels</italic> 9, 1.2 × 0.2–0.3 mm, subcylindric, densely hairy, but glabrous near apex, with 2 lateral ovules, stigma elongate 0.4 mm, grooved, glabrous. <bold>Fruits</bold> unknown.</p><fig id="F6" position="float" orientation="portrait"><label>Figure 6.</label><caption><p>
          <italic><tp:taxon-name><tp:taxon-name-part taxon-name-part-type="genus">Monanthotaxis</tp:taxon-name-part> <tp:taxon-name-part taxon-name-part-type="species">filipes</tp:taxon-name-part></tp:taxon-name></italic> P.H.Hoekstra. <bold>A–H</bold> drawn from the type (Bidgood 1402). <bold>A</bold> Habitus <bold>B</bold> Leaf with flower <bold>C</bold> Flower with petals removed <bold>D</bold> Outer petal inside <bold>E</bold> Stamen inside <bold>F</bold> Stamen lateral <bold>G</bold> Stamen outside <bold>H</bold> Carpel. Illustration by H. de Vries.</p></caption><graphic xmlns:xlink="http://www.w3.org/1999/xlink" xlink:href="phytokeys-069-071-g006.jpg" position="float" orientation="portrait" xlink:type="simple" id="oo_101017.jpg"/></fig></tp:treatment-sec><tp:treatment-sec sec-type="distribution" id="SECID0EOVAG"><title>Distribution.</title><p>Tanzania, Lindi Region. Figure <xref ref-type="fig" rid="F7">7</xref>.</p><fig id="F7" position="float" orientation="portrait"><label>Figure 7.</label><caption><p>Distribution map of <italic><tp:taxon-name><tp:taxon-name-part taxon-name-part-type="genus">Monanthotaxis</tp:taxon-name-part> <tp:taxon-name-part taxon-name-part-type="species">filipes</tp:taxon-name-part></tp:taxon-name></italic> (red square) in Tanzania and <italic><tp:taxon-name><tp:taxon-name-part taxon-name-part-type="genus">Monanthotaxis</tp:taxon-name-part> <tp:taxon-name-part taxon-name-part-type="species">komorensis</tp:taxon-name-part></tp:taxon-name></italic> (green circles) on the Comoros archipelago.</p></caption><graphic xmlns:xlink="http://www.w3.org/1999/xlink" xlink:href="phytokeys-069-071-g007.jpg" position="float" orientation="portrait" xlink:type="simple" id="oo_101018.jpg"/></fig></tp:treatment-sec><tp:treatment-sec sec-type="ecology" id="SECID0EZWAG"><title>Ecology.</title><p>Steep escarpment with dense thicket, stony-gravelly soil at 700 m altitude.</p></tp:treatment-sec><tp:treatment-sec sec-type="phenology" id="SECID0E5WAG"><title>Phenology.</title><p>Flowers collected the 7<sup>th</sup> of February.</p></tp:treatment-sec><tp:treatment-sec sec-type="conservation status" id="SECID0EGXAG"><title>Conservation status.</title><p>Proposed IUCN Red List Category: <abbrev xmlns:xlink="http://www.w3.org/1999/xlink" id="ABBRID0EMXAG" xlink:type="simple"><def><p><bold>Critically Endangered</bold>  </p></def>(CR)</abbrev>: B2ab(ii, iii), only known from one collection in the Rondo Forest Reserve in South-east Tanzania. Although it occurs in a forest reserve, satellite images provided by Google Earth (assessed May 2016) show that a major part of the forest in the reserve systematically has been removed, and forest cover is declining over the years.</p></tp:treatment-sec><tp:treatment-sec sec-type="etymology" id="SECID0EYXAG"><title>Etymology.</title><p>From the latin <italic>fili</italic>, thread-like, and <italic>pes</italic>, foot/stalk; referring to the filiform pedicels.</p><!--PageBreak--></tp:treatment-sec><tp:treatment-sec sec-type="discussion" id="SECID0EDYAG"><title>Discussion.</title><p>This species is vegetatively very similar to <italic><tp:taxon-name><tp:taxon-name-part taxon-name-part-type="genus">Monanthotaxis</tp:taxon-name-part> <tp:taxon-name-part taxon-name-part-type="species">trichantha</tp:taxon-name-part></tp:taxon-name></italic> which also occurs in South-East Tanzania. The flowers and inflorescences are very different with <italic><tp:taxon-name><tp:taxon-name-part taxon-name-part-type="genus">Monanthotaxis</tp:taxon-name-part> <tp:taxon-name-part taxon-name-part-type="species">filipes</tp:taxon-name-part></tp:taxon-name></italic> having pending flowers on long pedicels and the inflorescences supra-axillary, while <italic><tp:taxon-name><tp:taxon-name-part taxon-name-part-type="genus">Monanthotaxis</tp:taxon-name-part> <tp:taxon-name-part taxon-name-part-type="species">trichantha</tp:taxon-name-part></tp:taxon-name></italic> has short pedicels which are extra-axillary or leaf-opposed (table 2). Apart from <italic><tp:taxon-name><tp:taxon-name-part taxon-name-part-type="genus">Monanthotaxis</tp:taxon-name-part> <tp:taxon-name-part taxon-name-part-type="species">filipes</tp:taxon-name-part></tp:taxon-name></italic>, long filiform pedicels only occur in some species of <italic><tp:taxon-name><tp:taxon-name-part taxon-name-part-type="genus">Monanthotaxis</tp:taxon-name-part></tp:taxon-name></italic> from Madagascar (e.g. <italic><tp:taxon-name><tp:taxon-name-part taxon-name-part-type="genus">Monanthotaxis</tp:taxon-name-part> <tp:taxon-name-part taxon-name-part-type="species">caesia</tp:taxon-name-part></tp:taxon-name></italic> (Diels) Verdc. and <italic><tp:taxon-name><tp:taxon-name-part taxon-name-part-type="genus">Monanthotaxis</tp:taxon-name-part> <tp:taxon-name-part taxon-name-part-type="species">heterantha</tp:taxon-name-part></tp:taxon-name></italic> (Baill.) Verdc. These species lack the dense indumentum on the young twigs. Also <italic><tp:taxon-name><tp:taxon-name-part taxon-name-part-type="genus">Monanthotaxis</tp:taxon-name-part> <tp:taxon-name-part taxon-name-part-type="species">oligandra</tp:taxon-name-part></tp:taxon-name></italic> Exell has pending supra-axillary inflorescences, but in this species the sympodial rachis (peduncle) is filiform instead of the pedicels, which are very short. Furthermore, <italic><tp:taxon-name><tp:taxon-name-part taxon-name-part-type="genus">Monanthotaxis</tp:taxon-name-part> <tp:taxon-name-part taxon-name-part-type="species">oligandra</tp:taxon-name-part></tp:taxon-name></italic> lacks the dense yellow pubescence and has very different flowers with all petals in a single whorl.</p><table-wrap id="T2" position="float" orientation="portrait"><label>Table 2.</label><caption><p>Differences between <italic><tp:taxon-name><tp:taxon-name-part taxon-name-part-type="genus">Monanthotaxis</tp:taxon-name-part> <tp:taxon-name-part taxon-name-part-type="species">filipes</tp:taxon-name-part></tp:taxon-name></italic> and <italic><tp:taxon-name><tp:taxon-name-part taxon-name-part-type="genus">Monanthotaxis</tp:taxon-name-part> <tp:taxon-name-part taxon-name-part-type="species">trichantha</tp:taxon-name-part></tp:taxon-name></italic>.</p></caption><table id="TID0ERKAI" rules="all"><tbody><tr><th rowspan="1" colspan="1"/><th rowspan="1" colspan="1">
              <italic><tp:taxon-name><tp:taxon-name-part taxon-name-part-type="genus">Monanthotaxis</tp:taxon-name-part> <tp:taxon-name-part taxon-name-part-type="species">filipes</tp:taxon-name-part></tp:taxon-name></italic>
            </th><th rowspan="1" colspan="1">
              <italic><tp:taxon-name><tp:taxon-name-part taxon-name-part-type="genus">Monanthotaxis</tp:taxon-name-part> <tp:taxon-name-part taxon-name-part-type="species">trichantha</tp:taxon-name-part></tp:taxon-name></italic>
            </th></tr><tr><td rowspan="1" colspan="1">Flowering pedicel length</td><td rowspan="1" colspan="1">18–55 mm</td><td rowspan="1" colspan="1">2–8 mm</td></tr><tr><td rowspan="1" colspan="1">Inflorescence position</td><td rowspan="1" colspan="1">supra-axillary</td><td rowspan="1" colspan="1">extra-axillary/leaf opposed</td></tr><tr><td rowspan="1" colspan="1">Number of petals visible in bud</td><td rowspan="1" colspan="1">3</td><td rowspan="1" colspan="1">6</td></tr><tr><td rowspan="1" colspan="1">Outer petals form</td><td rowspan="1" colspan="1">broadly ovate</td><td rowspan="1" colspan="1">ovate to elliptic</td></tr><tr><td rowspan="1" colspan="1">Inner petals form</td><td rowspan="1" colspan="1">ovate</td><td rowspan="1" colspan="1">elliptic</td></tr></tbody></table></table-wrap></tp:treatment-sec></tp:taxon-treatment>
