# Supplementary material for: A nonet of novel species of Monanthotaxis (Annonaceae) from around Africa
Source: PhytoKeys. 2016 Aug 30;(69):71–103. doi: 10.3897/phytokeys.69.9292 (PMC5029142; doi:10.3897/phytokeys.69.9292)
Supplement: XML Treatment for Monanthotaxis komorensis [file phytokeys.69.9292-treatment6.xml]

<!DOCTYPE tp:taxon-treatment
  PUBLIC "-//TaxonX//DTD Taxonomic Treatment Publishing DTD v0 20100105//EN" "tax-treatment-NSO.dtd">
<tp:taxon-treatment xmlns:tp="http://www.plazi.org/taxpub"><tp:treatment-meta><kwd-group><label>Taxon classification</label><kwd><named-content content-type="kingdom">Plantae</named-content></kwd><kwd><named-content content-type="order">Magnoliales</named-content></kwd><kwd><named-content content-type="family">Annonaceae</named-content></kwd></kwd-group><mixed-citation publication-type="journal"><person-group><name><surname>Hoekstra</surname><given-names>Paul H.</given-names></name><name><surname>Wieringa</surname><given-names>Jan J.</given-names></name><name><surname>Chatrou</surname><given-names>Lars W.</given-names></name></person-group><article-title>A nonet of novel species of <italic><tp:taxon-name><tp:taxon-name-part taxon-name-part-type="genus">Monanthotaxis</tp:taxon-name-part></tp:taxon-name></italic> (<tp:taxon-name><tp:taxon-name-part taxon-name-part-type="family">Annonaceae</tp:taxon-name-part></tp:taxon-name>) from around Africa</article-title><source>PhytoKeys</source><day>30</day><month>8</month><year>2016</year><volume>2016</volume><issue>69</issue><fpage>71</fpage><lpage>103</lpage><pub-id pub-id-type="doi">10.3897/phytokeys.69.9292</pub-id></mixed-citation></tp:treatment-meta><tp:nomenclature><tp:taxon-name>
            <tp:taxon-name-part taxon-name-part-type="genus">Monanthotaxis</tp:taxon-name-part>
            <tp:taxon-name-part taxon-name-part-type="species">komorensis</tp:taxon-name-part>
            <object-id xmlns:xlink="http://www.w3.org/1999/xlink" content-type="ipni" xlink:type="simple">urn:lsid:ipni.org:names:60472950-2</object-id>
          </tp:taxon-name><tp:taxon-authority>P.H.Hoekstra</tp:taxon-authority><tp:taxon-status xmlns:xlink="http://www.w3.org/1999/xlink" xlink:type="simple">sp. nov.</tp:taxon-status><xref ref-type="fig" rid="F7">Figs 7</xref><xref ref-type="fig" rid="F8">, 8</xref></tp:nomenclature><tp:treatment-sec sec-type="material" id="SECID0EAABG"><title>Type.</title><p>MAYOTTE, Grande Terre, Mont Combani, départ du GR menant au sommet, 10 January 2002, <italic>F. Barthelat 671</italic> (holotype: P [P00273165!]; isotypes: G [G00404210!], K, MAYOT, <named-content xmlns:xlink="http://www.w3.org/1999/xlink" content-type="dwc:institutional_code" xlink:type="simple">MO</named-content> [5735265!]).</p></tp:treatment-sec><tp:treatment-sec sec-type="diagnosis" id="SECID0EQABG"><title>Diagnosis.</title><p>Differs from all other <italic><tp:taxon-name><tp:taxon-name-part taxon-name-part-type="genus">Monanthotaxis</tp:taxon-name-part></tp:taxon-name></italic> species in the combination of having solitary flowers on a short pedicel with 6 staminodes alternating with 6 stamens.</p></tp:treatment-sec><tp:treatment-sec sec-type="description" id="SECID0E4ABG"><title>Description.</title><p>
            <italic>Liana</italic> or shrub to 2m; young branches dark reddish brown with ascending to slightly erect yellowish hairs 0.2 mm, old branches greyish brown to blackish brown, glabrescent with lenticels. <bold>Leaves</bold>: <italic>petioles</italic> 2–3(–4) × 1.4–1.6 mm, grooved adaxially, slightly more dense indumentum as branches; <italic>lamina</italic> 4.0–17.0 × 1.8–5.7 cm, length:width ratio 2.2–3.4, oblong to elliptic lanceolate, base subcordate, apex acute, chartaceous, discolorous, adaxially glossy green, abaxially glaucous, adaxially glabrous or with a few yellowish hairs at the base of the midrib, abaxially with scattered short ascending whitish yellowish hairs 0.1–0.3 mm, soon glabrescent, venation festooned brochidodromous, secondary veins (8–)13–18, from base curving upwards, tertiary venation reticulate, adaxially slightly raised. <bold>Inflorescences</bold> axillary, leaf-opposed or terminal, composed of a solitary flower; sympodial rachis reduced or wanting; <italic>flowering pedicels</italic> 3–6 × 0.4–0.5 mm with ascending to erect hairs 0.1–0.2 mm; <italic>lower bracts</italic> wanting; <italic>upper bracts</italic> halfway the pedicel, ovate to lanceolate, 0.3–0.8 × 0.4–0.5 mm; <italic>flower buds</italic> rounded to slightly ovate. <bold>Flowers</bold> bisexual; <italic>sepals</italic> 3, 0.6–0.8 × 1.4–1.6 mm, broadly ovate, with short yellowish hairs, apex obtuse; <italic>receptacle</italic> flat, 1.8–2.5 mm in diameter; <italic>petals</italic> 6 in two whorls, creamy yellow with pinkish to reddish brown base of the inner petals; <italic>outer petals</italic> 5.5–7.0 × 5.3–5.4 mm, ovate, outside with short yellowish appressed hairs, inside with very short hairs, but glabrous at base; <italic>inner petals</italic> 4.2–4.4 × 3.0–3.3 mm, rhombic, outside with short yellowish hairs, inside with very short hairs, but glabrous at base; <italic>stamens</italic> 6–7 in one whorl, free, obconic 1.2 mm, filaments 0.4 mm, anthers lateral to introrse, connective glabrous, truncate, prolonged inward, staminodes 6 alternating between the stamens, 0.7 mm, glabrous; <italic>carpels</italic> 8, 1.4–1.5 × 0.2 mm, subcylindric, densely hairy, with 2 lateral ovules, stigma elongate 0.6 mm, with a few hairs at base. <bold>Fruits</bold>: <italic>pedicels</italic> 9 × 0.9 mm; <italic>sepals</italic> persistent, slightly acrescent; <italic>stipes</italic> 2.0–2.5 mm; <italic>monocarps</italic> up to 7, ellipsoid with 1 or 2 seeds, 10–17 × 5–6 mm, slightly constricted between the seeds, apex rounded, glabrous or with a few short hairs, verrucose, ripe fruits red. <bold>Seeds</bold> 6 × 5 mm, ellipsoid, apex slightly apiculate, flattened were touching with other seed, ochre-brown, raphe slightly visible as a longitudinal furrow from base to apex, ruminations lamelliform.</p><fig id="F8" position="float" orientation="portrait"><label>Figure 8.</label><caption><p>
          <italic><tp:taxon-name><tp:taxon-name-part taxon-name-part-type="genus">Monanthotaxis</tp:taxon-name-part> <tp:taxon-name-part taxon-name-part-type="species">komorensis</tp:taxon-name-part></tp:taxon-name></italic> P.H.Hoekstra. <bold>A</bold> Photographs in the field of collection Barthelat 833 <bold>B–C</bold> idem, Barthelat 1045, <bold>D</bold> idem, Barthelat 1319. Photos: Fabien Barthelat.</p></caption><graphic xmlns:xlink="http://www.w3.org/1999/xlink" xlink:href="phytokeys-069-071-g008.jpg" position="float" orientation="portrait" xlink:type="simple" id="oo_101019.jpg"/></fig><!--PageBreak--></tp:treatment-sec><tp:treatment-sec sec-type="distribution" id="SECID0EPDBG"><title>Distribution.</title><p>Mayotte, Grande Terre and Mbouzi; Comoros, Anjouan. Figure <xref ref-type="fig" rid="F7">7</xref>.</p></tp:treatment-sec><tp:treatment-sec sec-type="ecology" id="SECID0EZDBG"><title>Ecology.</title><p>Not rare in humid and lowland hill forests, including secondary vegetation. It is also found in shady places in dry forest, especially along riversides.</p></tp:treatment-sec><tp:treatment-sec sec-type="phenology" id="SECID0E5DBG"><title>Phenology.</title><p>Flowering from November to January, fruits collected in January and April.</p></tp:treatment-sec><tp:treatment-sec sec-type="Vernacular names" id="SECID0EDEBG"><title>Vernacular names.</title><p>Shibushi language: Fotsy ambadiki (<italic>F. Barthelat 590</italic>), Fotsy Ambadiky bé (<italic>F. Barthelat 1045</italic>), Fotsy ambadiky lahy (<italic>F. Barthelat 1045</italic>), Foutsi Ambadiki (<italic>O. Pascal 280</italic>), Sari langilangy (<italic>H. Ralimanana 277</italic>), Tchavadiki (<italic>O. Pascal 338</italic>).</p></tp:treatment-sec><tp:treatment-sec sec-type="conservation status" id="SECID0EVEBG"><title>Conservation status.</title><p>Proposed IUCN Red List Category: <abbrev xmlns:xlink="http://www.w3.org/1999/xlink" id="ABBRID0E2EBG" xlink:type="simple"><def><p><bold>Vulnerable</bold>  </p></def>(VU)</abbrev>: B2ab(I, ii, iii, iv), EOO (including Anjouan) 1231 km<sup>2</sup>, AOO 32 km<sup>2</sup>, 9 locations. This species has probably disappeared from the island Anjouan as the only collections were made more than 100 year ago, however there are 9 recent collections from Mayotte from different localities on the island Grande Terre of which some in nature reserves and one on Mbouzi, a protected island. The vegetation of the island Mayotte remains under threat, likely reducing the population of <italic><tp:taxon-name><tp:taxon-name-part taxon-name-part-type="genus">Monanthotaxis</tp:taxon-name-part> <tp:taxon-name-part taxon-name-part-type="species">komorensis</tp:taxon-name-part></tp:taxon-name></italic> in the future.</p></tp:treatment-sec><tp:treatment-sec sec-type="etymology" id="SECID0EVFBG"><title>Etymology.</title><p>Named after the Comoro Archipelago. Komorensis is written with a K as in the Latin script of the Comorian language and Shimaore.</p></tp:treatment-sec><tp:treatment-sec sec-type="material" id="SECID0E1FBG"><title>Additional specimens examined (all paratypes).</title><p>
            <bold>COMOROS. Anjouan</bold>: <italic>Lavanchie 24</italic> (P [P00213916]) and <italic>Lavanchie 25</italic> (P [P00213917]). <bold>MAYOTTE. Grande Terre</bold>: Mamoudzou, reserve forestière de Majimbini, 24 Jan 2001, <italic>F. Barthelat 269</italic> (G [G00404208], K, MAYOT, <named-content xmlns:xlink="http://www.w3.org/1999/xlink" content-type="dwc:institutional_code" xlink:type="simple">MO</named-content>, P [P00229255]); Mont Combani, 15 Nov 2001, <italic>F. Barthelat 590</italic> (G [G00404209], K, MAYOT, <named-content xmlns:xlink="http://www.w3.org/1999/xlink" content-type="dwc:institutional_code" xlink:type="simple">MO</named-content> [5730093], P [P00273086]); Tsararano, Tchaourembo, 17 Oct 2002, <italic>F. Barthelat 1045</italic> (MAYOT, P [P00290506]); Mlima Combani, 28 Dec 1995, <italic>O. Pascal 280</italic> (P [P00127022]); Dapani, 17 Jan 1996, <italic>O. Pascal 338</italic> (P [P00127021]); Mlima Combani, 15 April 1996, <italic>O. Pascal 487</italic> (G [G00404211], K, <named-content xmlns:xlink="http://www.w3.org/1999/xlink" content-type="dwc:institutional_code" xlink:type="simple">MO</named-content>, P [P00127020]); Mont Combani, <named-content xmlns:xlink="http://www.w3.org/1999/xlink" content-type="dwc:verbatimCoordinates" xlink:type="simple"><named-content content-type="geo-json" specific-use="{&#34;type&#34;:&#34;Point&#34;,&#34;coordinates&#34;:[45.129167,-12.957333]}" id="NCID0EDHBG" xlink:type="simple">12°57.44'S, 45°07.75'E</named-content></named-content>, 16 Nov 2002, <italic>H. Ralimanana 277</italic> (G [G00404207], K, MAYOT, P [P00538263], <named-content xmlns:xlink="http://www.w3.org/1999/xlink" content-type="dwc:institutional_code" xlink:type="simple">TAN</named-content>); vallon à station pompage Ouroveni, 8 Nov 1989, <italic>H. Tinguy 1028</italic> (P [P01987602]). <bold>Ilot MBouzi</bold>: <named-content xmlns:xlink="http://www.w3.org/1999/xlink" content-type="dwc:verbatimCoordinates" xlink:type="simple"><named-content content-type="geo-json" specific-use="{&#34;type&#34;:&#34;Point&#34;,&#34;coordinates&#34;:[45.233333,-12.805500]}" id="NCID0EVHBG" xlink:type="simple">12°48.33'S, 45°14.00'E</named-content></named-content>, 26 April 1999, <italic>M.M. Pignal 1285</italic> (P [P00176736]).</p></tp:treatment-sec><tp:treatment-sec sec-type="discussion" id="SECID0E3HBG"><title>Discussion.</title><p>This is the only known species of <italic><tp:taxon-name><tp:taxon-name-part taxon-name-part-type="genus">Monanthotaxis</tp:taxon-name-part></tp:taxon-name></italic> on the Comoros and Mayotte. It is easily distinguished from almost all other <italic><tp:taxon-name><tp:taxon-name-part taxon-name-part-type="genus">Monanthotaxis</tp:taxon-name-part></tp:taxon-name></italic> species by having 6 staminodes alternating with 6 stamens, all in a single whorl. The only other species sharing that feature, viz. <italic><tp:taxon-name><tp:taxon-name-part taxon-name-part-type="genus">Monanthotaxis</tp:taxon-name-part> <tp:taxon-name-part taxon-name-part-type="species">congoensis</tp:taxon-name-part></tp:taxon-name></italic> Baillon and <italic><tp:taxon-name><tp:taxon-name-part taxon-name-part-type="genus">Monanthotaxis</tp:taxon-name-part> <tp:taxon-name-part taxon-name-part-type="species">paniculata</tp:taxon-name-part></tp:taxon-name></italic> P.H.Hoekstra are very different. These have a single whorl of petals (vs two whorls in <italic><tp:taxon-name><tp:taxon-name-part taxon-name-part-type="genus">Monanthotaxis</tp:taxon-name-part> <tp:taxon-name-part taxon-name-part-type="species">komorensis</tp:taxon-name-part></tp:taxon-name></italic>), inflorescences of raceme-like or panicle-like rhipidia, their young branches are densely covered with yellowish brown short hairs and they occur in Central Africa. The flowers of <italic><tp:taxon-name><tp:taxon-name-part taxon-name-part-type="genus">Monanthotaxis</tp:taxon-name-part> <tp:taxon-name-part taxon-name-part-type="species">glaucocarpa</tp:taxon-name-part></tp:taxon-name></italic> (Baill.) Verdc., a species from Madagascar, are not known. This species differs from <italic><tp:taxon-name><tp:taxon-name-part taxon-name-part-type="genus">Monanthotaxis</tp:taxon-name-part> <tp:taxon-name-part taxon-name-part-type="species">komorensis</tp:taxon-name-part></tp:taxon-name></italic> in having longer pedicels (&gt;30 mm vs 9 mm), longer stipes (7–9 mm vs 2.0–2.5 mm) and longer and bigger seeds (12–15 mm vs 6 mm). Further, the leaves are less elongate and the young branches are glabrous.</p><!--PageBreak--></tp:treatment-sec><tp:treatment-sec><!--Section generated to contain objects referenced in tp:taxon-treatment.--><fig id="F7" position="float" orientation="portrait"><label>Figure 7.</label><caption><p>Distribution map of <italic><tp:taxon-name><tp:taxon-name-part taxon-name-part-type="genus">Monanthotaxis</tp:taxon-name-part> <tp:taxon-name-part taxon-name-part-type="species">filipes</tp:taxon-name-part></tp:taxon-name></italic> (red square) in Tanzania and <italic><tp:taxon-name><tp:taxon-name-part taxon-name-part-type="genus">Monanthotaxis</tp:taxon-name-part> <tp:taxon-name-part taxon-name-part-type="species">komorensis</tp:taxon-name-part></tp:taxon-name></italic> (green circles) on the Comoros archipelago.</p></caption><graphic xmlns:xlink="http://www.w3.org/1999/xlink" xlink:href="phytokeys-069-071-g007.jpg" position="float" orientation="portrait" xlink:type="simple" id="oo_101018.jpg"/></fig></tp:treatment-sec></tp:taxon-treatment>
