# Supplementary material for: A nonet of novel species of Monanthotaxis (Annonaceae) from around Africa
Source: PhytoKeys. 2016 Aug 30;(69):71–103. doi: 10.3897/phytokeys.69.9292 (PMC5029142; doi:10.3897/phytokeys.69.9292)
Supplement: XML Treatment for Monanthotaxis latistamina [file phytokeys.69.9292-treatment7.xml]

<!DOCTYPE tp:taxon-treatment
  PUBLIC "-//TaxonX//DTD Taxonomic Treatment Publishing DTD v0 20100105//EN" "tax-treatment-NSO.dtd">
<tp:taxon-treatment xmlns:tp="http://www.plazi.org/taxpub"><tp:treatment-meta><kwd-group><label>Taxon classification</label><kwd><named-content content-type="kingdom">Plantae</named-content></kwd><kwd><named-content content-type="order">Magnoliales</named-content></kwd><kwd><named-content content-type="family">Annonaceae</named-content></kwd></kwd-group><mixed-citation publication-type="journal"><person-group><name><surname>Hoekstra</surname><given-names>Paul H.</given-names></name><name><surname>Wieringa</surname><given-names>Jan J.</given-names></name><name><surname>Chatrou</surname><given-names>Lars W.</given-names></name></person-group><article-title>A nonet of novel species of <italic><tp:taxon-name><tp:taxon-name-part taxon-name-part-type="genus">Monanthotaxis</tp:taxon-name-part></tp:taxon-name></italic> (<tp:taxon-name><tp:taxon-name-part taxon-name-part-type="family">Annonaceae</tp:taxon-name-part></tp:taxon-name>) from around Africa</article-title><source>PhytoKeys</source><day>30</day><month>8</month><year>2016</year><volume>2016</volume><issue>69</issue><fpage>71</fpage><lpage>103</lpage><pub-id pub-id-type="doi">10.3897/phytokeys.69.9292</pub-id></mixed-citation></tp:treatment-meta><tp:nomenclature><tp:taxon-name>
            <tp:taxon-name-part taxon-name-part-type="genus">Monanthotaxis</tp:taxon-name-part>
            <tp:taxon-name-part taxon-name-part-type="species">latistamina</tp:taxon-name-part>
            <object-id xmlns:xlink="http://www.w3.org/1999/xlink" content-type="ipni" xlink:type="simple">urn:lsid:ipni.org:names:60472951-2</object-id>
          </tp:taxon-name><tp:taxon-authority>P.H.Hoekstra</tp:taxon-authority><tp:taxon-status xmlns:xlink="http://www.w3.org/1999/xlink" xlink:type="simple">sp. nov.</tp:taxon-status><xref ref-type="fig" rid="F5">Figs 5</xref><xref ref-type="fig" rid="F9">, 9</xref><xref ref-type="fig" rid="F10">, 10</xref><xref ref-type="table" rid="T3">, Table 3</xref><!--PageBreak--></tp:nomenclature><tp:treatment-sec sec-type="material" id="SECID0EZLBG"><title>Type.</title><p>GABON. Ogooué-Ivindo, Ivindo National Park, along main trail departing from behind the herbarium at the Research station of Ipassa, <named-content xmlns:xlink="http://www.w3.org/1999/xlink" content-type="dwc:verbatimCoordinates" xlink:type="simple"><named-content content-type="geo-json" specific-use="{&#34;type&#34;:&#34;Point&#34;,&#34;coordinates&#34;:[12.793167,0.503833]}" id="NCID0ECMBG" xlink:type="simple">0°30.23'N, 12°47.59'E</named-content></named-content>, 11 November 2013, <italic>T.L.P. Couvreur 565</italic> (holotype: <named-content xmlns:xlink="http://www.w3.org/1999/xlink" content-type="dwc:institutional_code" xlink:type="simple">WAG</named-content> [3 sheets, barcodes: <named-content xmlns:xlink="http://www.w3.org/1999/xlink" content-type="dwc:institutional_code" xlink:type="simple">WAG</named-content>.1577028!, <named-content xmlns:xlink="http://www.w3.org/1999/xlink" content-type="dwc:institutional_code" xlink:type="simple">WAG</named-content>.1577029!, <named-content xmlns:xlink="http://www.w3.org/1999/xlink" content-type="dwc:institutional_code" xlink:type="simple">WAG</named-content>.1577030!]; isotype: <named-content xmlns:xlink="http://www.w3.org/1999/xlink" content-type="dwc:institutional_code" xlink:type="simple">LBV</named-content>, <named-content xmlns:xlink="http://www.w3.org/1999/xlink" content-type="dwc:institutional_code" xlink:type="simple">YA</named-content>).</p></tp:treatment-sec><tp:treatment-sec sec-type="diagnosis" id="SECID0EBNBG"><title>Diagnosis.</title><p>Closely related to <italic><tp:taxon-name><tp:taxon-name-part taxon-name-part-type="genus">Gilbertiella</tp:taxon-name-part> <tp:taxon-name-part taxon-name-part-type="species">congolana</tp:taxon-name-part></tp:taxon-name></italic> Boutique by the papillose petals and stamens. Differs from <italic><tp:taxon-name><tp:taxon-name-part taxon-name-part-type="genus">Gilbertiella</tp:taxon-name-part> <tp:taxon-name-part taxon-name-part-type="species">congolana</tp:taxon-name-part></tp:taxon-name></italic> by having 6 oblong stamen (vs 12 linear stamen) which are wider than deep (vs rounded in cross-section).</p></tp:treatment-sec><tp:treatment-sec sec-type="description" id="SECID0E2NBG"><title>Description.</title><p>
            <italic>Scandent shrub</italic> or liana to 4 m high; young branches sparsely pubescent with appressed yellowish hairs 0.1–0.2 mm, old branches dark, blackish, soon glabrescent sometimes with a few lenticels. <bold>Leaves</bold>: <italic>Petioles</italic> 5–12 × 1.3–1.7 mm, grooved adaxially, indumentum as branches; <italic>lamina</italic> 6–13 × 3.5–7.2 cm, length:width ratio 1.6–2.7, oblong or elliptic to slightly obovate, base cuneate, rounded to subcordate with thickened black margin at base, apex acute to acuminate, acumen to 1.3 cm long, chartaceous to subcoriaceous, adaxially green, abaxially light greyish green, young leaves with a few short appressed hairs, soon glabrescent, venation eucamptodromous, secondary veins 7–8(–10) oblique, from base curving upwards, tertiary venation reticulate, raised adaxially, leaves are punctate, although difficult to see in older leaves. <bold>Inflorescences</bold> axillary or terminal, solitary, in fascicle-like rhipidia or in a to 4 cm long short lax panicle-like rhipidium with up to 6 flowers; sympodial rachis appressed pubescent to glabrescent; <italic>flowering pedicels</italic> 8–17 × 0.3–0.4mm, indumentum as sympodial rachis; <italic>lower bracts</italic> strongly reduced or wanting; <italic>upper bracts</italic> lanceolate to ovate 0.6–0.7 × 0.4–0.6 mm, same pubescence as sympodial rachis, placed halfway the pedicel; <italic>flower buds</italic> globose to slightly ellipsoid. <bold>Flowers</bold> bisexual; <italic>receptacle</italic> 1.2–1.5 mm in diameter; <italic>sepals</italic> 3, united at base, 0.8–1.0 ×1.2–1.5 mm, ovate to broadly ovate, adaxially with short appressed yellowish hairs, apex obtuse to slightly acute; <italic>petals</italic> 6 in one whorl, but 3 petals overlapping others at apex in bud, in young flowers green, 1.6–2.5 × 0.7–1.2 mm elliptic to slightly ovate, with inwardly reflexed appendage at apex, outside papillose to slightly short appressed pubescent, inside papillose, most dense at apex; <italic>stamens</italic> 6, in one whorl, alternate with petals, light green, oblong, densely papillose wider than thick 1.0–1.2 × 0.6–0.7 mm, radial width 0.2–0.3 mm, filaments 0.1 mm, anthers 2, extrorse, connective appendage small, just visible between the anthers, densely papillose, truncate; <italic>staminodes</italic> 0; <italic>carpels</italic> 6–9, 1.0–1.4 × 0.4–0.6 mm, ellipsoid densely reddish brown pubescent with 6 lateral ovules, stigma globose to slightly elongated, grooved to almost bifurcate, 0.1–0.2 mm, glabrous. <bold>Fruits</bold> reported as yellowish, not seen.</p><fig id="F9" position="float" orientation="portrait"><label>Figure 9.</label><caption><p>
          <italic><tp:taxon-name><tp:taxon-name-part taxon-name-part-type="genus">Monanthotaxis</tp:taxon-name-part> <tp:taxon-name-part taxon-name-part-type="species">latistamina</tp:taxon-name-part></tp:taxon-name></italic> P.H.Hoekstra. A-H drawn from the type (Couvreur 565). <bold>A</bold> Habitus <bold>B</bold> Flower bud <bold>C</bold> Open flower with 2 petals and one stamen removed <bold>D</bold> Outer petal outside <bold>E</bold> Outer petal inside <bold>F</bold> Stamen inside <bold>G</bold> Stamen lateral <bold>H</bold> Carpel. Illustration by E. Winkel.</p></caption><graphic xmlns:xlink="http://www.w3.org/1999/xlink" xlink:href="phytokeys-069-071-g009.jpg" position="float" orientation="portrait" xlink:type="simple" id="oo_101020.jpg"/></fig><fig id="F10" position="float" orientation="portrait"><label>Figure 10.</label><caption><p>
          <italic><tp:taxon-name><tp:taxon-name-part taxon-name-part-type="genus">Monanthotaxis</tp:taxon-name-part> <tp:taxon-name-part taxon-name-part-type="species">latistamina</tp:taxon-name-part></tp:taxon-name></italic> P.H.Hoekstra. <bold>A–D</bold> Photographs in the field from the type collection (TLP Couvreur 565). Photos: Thomas Couvreur.</p></caption><graphic xmlns:xlink="http://www.w3.org/1999/xlink" xlink:href="phytokeys-069-071-g010.jpg" position="float" orientation="portrait" xlink:type="simple" id="oo_101021.jpg"/></fig></tp:treatment-sec><tp:treatment-sec sec-type="distribution" id="SECID0EHRBG"><title>Distribution.</title><p>Gabon, province Ogooué-Ivindo. Republic of Congo, province Niari. Figure <xref ref-type="fig" rid="F5">5</xref>.</p></tp:treatment-sec><tp:treatment-sec sec-type="ecology" id="SECID0ERRBG"><title>Ecology.</title><p>Evergreen forest and forest on shallow soil at summit of hill, elev. 519–1017 m.</p><!--PageBreak--></tp:treatment-sec><tp:treatment-sec sec-type="phenology" id="SECID0EXRBG"><title>Phenology.</title><p>Flowers collected in May, October and November.</p></tp:treatment-sec><tp:treatment-sec sec-type="conservation status" id="SECID0E3RBG"><title>Conservation status.</title><p>Proposed IUCN Red List Category: <abbrev xmlns:xlink="http://www.w3.org/1999/xlink" id="ABBRID0ECSBG" xlink:type="simple"><def><p><bold>Endangered</bold>  </p></def>(ED)</abbrev>: B2ab(iii), EOO 17682 km<sup>2</sup>, AOO 16 km<sup>2</sup>. Although the species has quite a wide distribution, it is only known from four collections, one of which is from a protected area. <!--PageBreak-->The other collections are from areas under threat of logging and habitat destruction, which is why we suggest the status of endangered.</p></tp:treatment-sec><tp:treatment-sec sec-type="etymology" id="SECID0EQSBG"><title>Etymology.</title><p>Named <tp:taxon-name><tp:taxon-name-part taxon-name-part-type="species">latistamina</tp:taxon-name-part></tp:taxon-name> for the wide, but flattened stamens, which differentiates it from the similar <italic><tp:taxon-name><tp:taxon-name-part taxon-name-part-type="genus">Gilbertiella</tp:taxon-name-part> <tp:taxon-name-part taxon-name-part-type="species">congolana</tp:taxon-name-part></tp:taxon-name></italic> Boutique.</p></tp:treatment-sec><tp:treatment-sec sec-type="material" id="SECID0EJTBG"><title>Additional specimens examined.</title><p>
            <bold>REPUBLIC OF CONGO. Niari</bold>: Edge of the Missanda plain, 28 October 1975, <italic>P. Sita 3966</italic> (P [P01982495],P [P01982496] , <named-content xmlns:xlink="http://www.w3.org/1999/xlink" content-type="dwc:institutional_code" xlink:type="simple">WAG</named-content> [<named-content xmlns:xlink="http://www.w3.org/1999/xlink" content-type="dwc:institutional_code" xlink:type="simple">WAG</named-content>.1575264]; excluded as paratype). <bold>GABON. Ogooué-Ivindo</bold>: Ca 4 km NNW of Ikei-Bokaboka, <named-content xmlns:xlink="http://www.w3.org/1999/xlink" content-type="dwc:verbatimCoordinates" xlink:type="simple"><named-content content-type="geo-json" specific-use="{&#34;type&#34;:&#34;Point&#34;,&#34;coordinates&#34;:[13.690833,0.953000]}" id="NCID0EAUBG" xlink:type="simple">0°57.18'N, 13°41.45'E</named-content></named-content>, 18 May 2003, <italic>L. Ngok Banak 1811</italic> (paratypes: <named-content xmlns:xlink="http://www.w3.org/1999/xlink" content-type="dwc:institutional_code" xlink:type="simple">BRLU</named-content>, <named-content xmlns:xlink="http://www.w3.org/1999/xlink" content-type="dwc:institutional_code" xlink:type="simple">LBV</named-content> [LBV0001649], <named-content xmlns:xlink="http://www.w3.org/1999/xlink" content-type="dwc:institutional_code" xlink:type="simple">MO</named-content> [6357151], P, <named-content xmlns:xlink="http://www.w3.org/1999/xlink" content-type="dwc:institutional_code" xlink:type="simple">WAG</named-content> [WAG0148822]; Belinga mountain, <named-content xmlns:xlink="http://www.w3.org/1999/xlink" content-type="dwc:verbatimCoordinates" xlink:type="simple"><named-content content-type="geo-json" specific-use="{&#34;type&#34;:&#34;Point&#34;,&#34;coordinates&#34;:[13.203000,1.081167]}" id="NCID0E1UBG" xlink:type="simple">1°04.87'N; 13°12.18'E</named-content></named-content>, 11 November 2015, <italic>J.J. Wieringa 8320</italic> (paratypes: <named-content xmlns:xlink="http://www.w3.org/1999/xlink" content-type="dwc:institutional_code" xlink:type="simple">WAG</named-content> [3 sheets, <named-content xmlns:xlink="http://www.w3.org/1999/xlink" content-type="dwc:institutional_code" xlink:type="simple">WAG</named-content>.1575172, <named-content xmlns:xlink="http://www.w3.org/1999/xlink" content-type="dwc:institutional_code" xlink:type="simple">WAG</named-content>.1575173, <named-content xmlns:xlink="http://www.w3.org/1999/xlink" content-type="dwc:institutional_code" xlink:type="simple">WAG</named-content>.1575174]).).</p></tp:treatment-sec><tp:treatment-sec sec-type="discussion" id="SECID0ERVBG"><title>Discussion.</title><p>This species is similar to <italic><tp:taxon-name><tp:taxon-name-part taxon-name-part-type="genus">Gilbertiella</tp:taxon-name-part> <tp:taxon-name-part taxon-name-part-type="species">congolana</tp:taxon-name-part></tp:taxon-name></italic> Boutique from Congo (Kinshasa), but it differs in stamen number and form, furthermore <italic><tp:taxon-name><tp:taxon-name-part taxon-name-part-type="genus">Monanthotaxis</tp:taxon-name-part> <tp:taxon-name-part taxon-name-part-type="species">latistamina</tp:taxon-name-part></tp:taxon-name></italic> has thicker petioles, while the petioles of <italic><tp:taxon-name><tp:taxon-name-part taxon-name-part-type="genus">Gilbertiella</tp:taxon-name-part> <tp:taxon-name-part taxon-name-part-type="species">congolana</tp:taxon-name-part></tp:taxon-name></italic> are more slender (Table <xref ref-type="table" rid="T3">3</xref>).</p><table-wrap id="T3" position="float" orientation="portrait"><label>Table 3.</label><caption><p>Differences between <italic><tp:taxon-name><tp:taxon-name-part taxon-name-part-type="genus">Monanthotaxis</tp:taxon-name-part> <tp:taxon-name-part taxon-name-part-type="species">latistamina</tp:taxon-name-part></tp:taxon-name></italic> and <italic><tp:taxon-name><tp:taxon-name-part taxon-name-part-type="genus">Gilbertiella</tp:taxon-name-part> <tp:taxon-name-part taxon-name-part-type="species">congolana</tp:taxon-name-part></tp:taxon-name></italic>.</p></caption><table id="TID0EOQAI" rules="all"><tbody><tr><th rowspan="1" colspan="1"/><th rowspan="1" colspan="1">
              <italic><tp:taxon-name><tp:taxon-name-part taxon-name-part-type="genus">Monanthotaxis</tp:taxon-name-part> <tp:taxon-name-part taxon-name-part-type="species">latistamina</tp:taxon-name-part></tp:taxon-name></italic>
            </th><th rowspan="1" colspan="1">
              <italic><tp:taxon-name><tp:taxon-name-part taxon-name-part-type="genus">Gilbertiella</tp:taxon-name-part> <tp:taxon-name-part taxon-name-part-type="species">congolana</tp:taxon-name-part></tp:taxon-name></italic>
            </th></tr><tr><td rowspan="1" colspan="1">Nr of stamens</td><td rowspan="1" colspan="1">6</td><td rowspan="1" colspan="1">12–15</td></tr><tr><td rowspan="1" colspan="1">Stamen form</td><td rowspan="1" colspan="1">oblong, wider than thick</td><td rowspan="1" colspan="1">obconical to clavate, circular in cross-section</td></tr><tr><td rowspan="1" colspan="1">Petiole width</td><td rowspan="1" colspan="1">1.3–1.7 mm</td><td rowspan="1" colspan="1">0.7–0.8 mm</td></tr></tbody></table></table-wrap><p>Although <italic><tp:taxon-name><tp:taxon-name-part taxon-name-part-type="genus">Monanthotaxis</tp:taxon-name-part> <tp:taxon-name-part taxon-name-part-type="species">latistamina</tp:taxon-name-part></tp:taxon-name></italic> is similar to <italic><tp:taxon-name><tp:taxon-name-part taxon-name-part-type="genus">Gilbertiella</tp:taxon-name-part> <tp:taxon-name-part taxon-name-part-type="species">congolana</tp:taxon-name-part></tp:taxon-name></italic> we do describe it in <italic><tp:taxon-name><tp:taxon-name-part taxon-name-part-type="genus">Monanthotaxis</tp:taxon-name-part></tp:taxon-name></italic> as <italic><tp:taxon-name><tp:taxon-name-part taxon-name-part-type="genus">Gilbertiella</tp:taxon-name-part></tp:taxon-name></italic> Boutique will be synonymized with <italic><tp:taxon-name><tp:taxon-name-part taxon-name-part-type="genus">Monanthotaxis</tp:taxon-name-part></tp:taxon-name></italic>. <xref ref-type="bibr" rid="B5">Boutique (1951)</xref> described <italic><tp:taxon-name><tp:taxon-name-part taxon-name-part-type="genus">Gilbertiella</tp:taxon-name-part></tp:taxon-name></italic> based on linear stamens, outer petals that cover the inner petals in bud only at the apex, and an apical appendage on the inside of the petals. <!--PageBreak-->These characters on their own occur in other species of <italic><tp:taxon-name><tp:taxon-name-part taxon-name-part-type="genus">Monanthotaxis</tp:taxon-name-part></tp:taxon-name></italic> as well. The outer petals overlapping the inner petals only at the apex occurs in a quarter of all <italic><tp:taxon-name><tp:taxon-name-part taxon-name-part-type="genus">Monanthotaxis</tp:taxon-name-part></tp:taxon-name></italic> species, the linear stamens occur in some species such as <italic><tp:taxon-name><tp:taxon-name-part taxon-name-part-type="genus">Monanthotaxis</tp:taxon-name-part> <tp:taxon-name-part taxon-name-part-type="species">filamentosa</tp:taxon-name-part></tp:taxon-name></italic> (Diels) Verdc. and <italic><tp:taxon-name><tp:taxon-name-part taxon-name-part-type="genus">Monanthotaxis</tp:taxon-name-part> <tp:taxon-name-part taxon-name-part-type="species">maputensis</tp:taxon-name-part></tp:taxon-name></italic> P.H.Hoekstra (figure 11) and a more or less developed appendage on the petals occurs in species such as <italic><tp:taxon-name><tp:taxon-name-part taxon-name-part-type="genus">Monanthotaxis</tp:taxon-name-part> <tp:taxon-name-part taxon-name-part-type="species">le-testui</tp:taxon-name-part></tp:taxon-name></italic> Pellegrin and male flowers of <italic><tp:taxon-name><tp:taxon-name-part taxon-name-part-type="genus">Monanthotaxis</tp:taxon-name-part> <tp:taxon-name-part taxon-name-part-type="species">cauliflora</tp:taxon-name-part></tp:taxon-name></italic> (Chipp) Verdc. and often in young flower buds. All other characteristics of <italic><tp:taxon-name><tp:taxon-name-part taxon-name-part-type="genus">Gilbertiella</tp:taxon-name-part> <tp:taxon-name-part taxon-name-part-type="species">congolana</tp:taxon-name-part></tp:taxon-name></italic> are typical or at least normal for <italic><tp:taxon-name><tp:taxon-name-part taxon-name-part-type="genus">Monanthotaxis</tp:taxon-name-part></tp:taxon-name></italic>, such as having only a few stamens in one whorl and uniseriate stipitate monocarps. Also <xref ref-type="bibr" rid="B26">Walker (1971)</xref> reported a strong affinity between <italic><tp:taxon-name><tp:taxon-name-part taxon-name-part-type="genus">Monanthotaxis</tp:taxon-name-part></tp:taxon-name></italic> and <italic><tp:taxon-name><tp:taxon-name-part taxon-name-part-type="genus">Gilbertiella</tp:taxon-name-part></tp:taxon-name></italic> based on the microbaculate pollen exine. Based on all these similarities we place <italic><tp:taxon-name><tp:taxon-name-part taxon-name-part-type="genus">Monanthotaxis</tp:taxon-name-part> <tp:taxon-name-part taxon-name-part-type="species">latistamina</tp:taxon-name-part></tp:taxon-name></italic> in the genus <italic><tp:taxon-name><tp:taxon-name-part taxon-name-part-type="genus">Monanthotaxis</tp:taxon-name-part></tp:taxon-name></italic>. Furthermore, DNA sequences confirm the placement of <italic><tp:taxon-name><tp:taxon-name-part taxon-name-part-type="genus">Monanthotaxis</tp:taxon-name-part> <tp:taxon-name-part taxon-name-part-type="species">latistamina</tp:taxon-name-part></tp:taxon-name></italic> within the genus <italic><tp:taxon-name><tp:taxon-name-part taxon-name-part-type="genus">Monanthotaxis</tp:taxon-name-part></tp:taxon-name></italic> (<xref ref-type="bibr" rid="B12">Guo et al. in press</xref>).</p><p>The specimen of <italic><tp:taxon-name><tp:taxon-name-part taxon-name-part-type="genus">Monanthotaxis</tp:taxon-name-part> <tp:taxon-name-part taxon-name-part-type="species">latistamina</tp:taxon-name-part></tp:taxon-name></italic> from the Republic of Congo has some differences with the three specimens from Gabon. The flower buds and stems of the specimen dried very blackish and the leaves are coriaceous and greyish vs chartaceous and green in the Gabonese specimens. However the distinguishing characteristics with <italic><tp:taxon-name><tp:taxon-name-part taxon-name-part-type="genus">Gilbertiella</tp:taxon-name-part> <tp:taxon-name-part taxon-name-part-type="species">congolana</tp:taxon-name-part></tp:taxon-name></italic> are the same as with the Gabonese specimens. More collections are needed to verify if this is just an aberrant collection or a different (sub)species. For now this collection is retained as belonging to <italic><tp:taxon-name><tp:taxon-name-part taxon-name-part-type="genus">Monanthotaxis</tp:taxon-name-part> <tp:taxon-name-part taxon-name-part-type="species">latistamina</tp:taxon-name-part></tp:taxon-name></italic> based on the similarities in flowers and stamen, but it is excluded as a paratype.</p></tp:treatment-sec><tp:treatment-sec><!--Section generated to contain objects referenced in tp:taxon-treatment.--><fig id="F5" position="float" orientation="portrait"><label>Figure 5.</label><caption><p>Distribution map of <italic><tp:taxon-name><tp:taxon-name-part taxon-name-part-type="genus">Monanthotaxis</tp:taxon-name-part> <tp:taxon-name-part taxon-name-part-type="species">couvreurii</tp:taxon-name-part></tp:taxon-name></italic> (red diamonds), <italic><tp:taxon-name><tp:taxon-name-part taxon-name-part-type="genus">Monanthotaxis</tp:taxon-name-part> <tp:taxon-name-part taxon-name-part-type="species">latistamina</tp:taxon-name-part></tp:taxon-name></italic> (blue squares), <italic><tp:taxon-name><tp:taxon-name-part taxon-name-part-type="genus">Monanthotaxis</tp:taxon-name-part> <tp:taxon-name-part taxon-name-part-type="species">tripetala</tp:taxon-name-part></tp:taxon-name></italic> (green triangles) and <italic><tp:taxon-name><tp:taxon-name-part taxon-name-part-type="genus">Monanthotaxis</tp:taxon-name-part> <tp:taxon-name-part taxon-name-part-type="species">zenkeri</tp:taxon-name-part></tp:taxon-name></italic> (black asterisk).</p></caption><graphic xmlns:xlink="http://www.w3.org/1999/xlink" xlink:href="phytokeys-069-071-g005.jpg" position="float" orientation="portrait" xlink:type="simple" id="oo_101016.jpg"/></fig></tp:treatment-sec><ref-list><ref id="B5"><mixed-citation xmlns:xlink="http://www.w3.org/1999/xlink" xlink:type="simple">
          <person-group><name name-style="western"><surname>Boutique</surname><given-names>R</given-names></name></person-group> (<year>1951</year>) <article-title>Annonacées nouvelles de la flore du Congo Belge et du Ruanda-Urundi.</article-title> <source>Bulletin du Jardin botanique de l’Etat, Bruxelles/Bulletin van den Rijksplantentuin, Brussel</source> <volume>21</volume>: <fpage>95</fpage>–<lpage>126</lpage>. doi: <ext-link xlink:type="simple" ext-link-type="doi" xlink:href="10.2307/3666813">10.2307/3666813</ext-link></mixed-citation></ref><ref id="B26"><mixed-citation xmlns:xlink="http://www.w3.org/1999/xlink" xlink:type="simple">
          <person-group><name name-style="western"><surname>Walker</surname><given-names>JW</given-names></name></person-group> (<year>1971</year>) <article-title>Contributions to the pollen morphology and phylogeny of the <tp:taxon-name><tp:taxon-name-part taxon-name-part-type="family">Annonaceae</tp:taxon-name-part></tp:taxon-name>. I.</article-title> <source>Grana</source> <volume>11</volume>: <fpage>45</fpage>–<lpage>54</lpage>. doi: <ext-link xlink:type="simple" ext-link-type="doi" xlink:href="10.1080/00173137109427411">10.1080/00173137109427411</ext-link></mixed-citation></ref><ref id="B12"><mixed-citation xmlns:xlink="http://www.w3.org/1999/xlink" xlink:type="simple">
          <person-group><name name-style="western"><surname>Guo</surname><given-names>X</given-names></name><name name-style="western"><surname>Hoekstra</surname><given-names>PH</given-names></name><name name-style="western"><surname>Tang</surname><given-names>CC</given-names></name><name name-style="western"><surname>Thomas</surname><given-names>DC</given-names></name><name name-style="western"><surname>Wieringa</surname><given-names>JJ</given-names></name><name name-style="western"><surname>Chatrou</surname><given-names>LW</given-names></name><name name-style="western"><surname>Saunders</surname><given-names>RMK</given-names></name></person-group> (<year>in press</year>) <article-title>Cutting up the climbers: Evidence for extensive polyphyly in <italic><tp:taxon-name><tp:taxon-name-part taxon-name-part-type="genus">Friesodielsia</tp:taxon-name-part></tp:taxon-name></italic> (<tp:taxon-name><tp:taxon-name-part taxon-name-part-type="family">Annonaceae</tp:taxon-name-part></tp:taxon-name>) necessitates generic realignment across the tribe <tp:taxon-name><tp:taxon-name-part taxon-name-part-type="tribe">Uvarieae</tp:taxon-name-part></tp:taxon-name>.</article-title> <source>Taxon</source>.</mixed-citation></ref></ref-list></tp:taxon-treatment>
