# Supplementary material for: A nonet of novel species of Monanthotaxis (Annonaceae) from around Africa
Source: PhytoKeys. 2016 Aug 30;(69):71–103. doi: 10.3897/phytokeys.69.9292 (PMC5029142; doi:10.3897/phytokeys.69.9292)
Supplement: XML Treatment for Monanthotaxis maputensis [file phytokeys.69.9292-treatment8.xml]

<!DOCTYPE tp:taxon-treatment
  PUBLIC "-//TaxonX//DTD Taxonomic Treatment Publishing DTD v0 20100105//EN" "tax-treatment-NSO.dtd">
<tp:taxon-treatment xmlns:tp="http://www.plazi.org/taxpub"><tp:treatment-meta><kwd-group><label>Taxon classification</label><kwd><named-content content-type="kingdom">Plantae</named-content></kwd><kwd><named-content content-type="order">Magnoliales</named-content></kwd><kwd><named-content content-type="family">Annonaceae</named-content></kwd></kwd-group><mixed-citation publication-type="journal"><person-group><name><surname>Hoekstra</surname><given-names>Paul H.</given-names></name><name><surname>Wieringa</surname><given-names>Jan J.</given-names></name><name><surname>Chatrou</surname><given-names>Lars W.</given-names></name></person-group><article-title>A nonet of novel species of <italic><tp:taxon-name><tp:taxon-name-part taxon-name-part-type="genus">Monanthotaxis</tp:taxon-name-part></tp:taxon-name></italic> (<tp:taxon-name><tp:taxon-name-part taxon-name-part-type="family">Annonaceae</tp:taxon-name-part></tp:taxon-name>) from around Africa</article-title><source>PhytoKeys</source><day>30</day><month>8</month><year>2016</year><volume>2016</volume><issue>69</issue><fpage>71</fpage><lpage>103</lpage><pub-id pub-id-type="doi">10.3897/phytokeys.69.9292</pub-id></mixed-citation></tp:treatment-meta><tp:nomenclature><tp:taxon-name>
            <tp:taxon-name-part taxon-name-part-type="genus">Monanthotaxis</tp:taxon-name-part>
            <tp:taxon-name-part taxon-name-part-type="species">maputensis</tp:taxon-name-part>
            <object-id xmlns:xlink="http://www.w3.org/1999/xlink" content-type="ipni" xlink:type="simple">urn:lsid:ipni.org:names:60472952-2</object-id>
          </tp:taxon-name><tp:taxon-authority>P.H.Hoekstra</tp:taxon-authority><tp:taxon-status xmlns:xlink="http://www.w3.org/1999/xlink" xlink:type="simple">sp. nov.</tp:taxon-status><xref ref-type="fig" rid="F11">Figs 11</xref><xref ref-type="fig" rid="F12">, 12</xref><xref ref-type="table" rid="T4">, Table 4</xref></tp:nomenclature><tp:treatment-sec sec-type="material" id="SECID0EFCAI"><title>Type.</title><p>MOZAMBIQUE. Maputo, Moamba, Chinhanguanine, margem esquerda do rio Incomáti, 14 December 1979, <italic>J. de Koning 7766</italic> (holotype: <named-content xmlns:xlink="http://www.w3.org/1999/xlink" content-type="dwc:institutional_code" xlink:type="simple">WAG</named-content> [WAG0349310!]; isotypes: <named-content xmlns:xlink="http://www.w3.org/1999/xlink" content-type="dwc:institutional_code" xlink:type="simple">MO</named-content> [3880761!], <named-content xmlns:xlink="http://www.w3.org/1999/xlink" content-type="dwc:institutional_code" xlink:type="simple">LMA</named-content>).</p></tp:treatment-sec><tp:treatment-sec sec-type="diagnosis" id="SECID0EZCAI"><title>Diagnosis.</title><p>Closely related to <italic><tp:taxon-name><tp:taxon-name-part taxon-name-part-type="genus">Monanthotaxis</tp:taxon-name-part> <tp:taxon-name-part taxon-name-part-type="species">caffra</tp:taxon-name-part></tp:taxon-name></italic> (Sond.) Verdc., but differs in having long filaments which occupy more than half of the total stamen length, while <italic><tp:taxon-name><tp:taxon-name-part taxon-name-part-type="genus">Monanthotaxis</tp:taxon-name-part> <tp:taxon-name-part taxon-name-part-type="species">caffra</tp:taxon-name-part></tp:taxon-name></italic> has short filaments and the anther cells occupy more than half of the total stamen length. Further <italic><tp:taxon-name><tp:taxon-name-part taxon-name-part-type="genus">Monanthotaxis</tp:taxon-name-part> <tp:taxon-name-part taxon-name-part-type="species">maputensis</tp:taxon-name-part></tp:taxon-name></italic> has shorter and less hairy leaves, the fruiting pedicels are more slender and the stipes are shorter than with <italic><tp:taxon-name><tp:taxon-name-part taxon-name-part-type="genus">Monanthotaxis</tp:taxon-name-part> <tp:taxon-name-part taxon-name-part-type="species">caffra</tp:taxon-name-part></tp:taxon-name></italic>.</p></tp:treatment-sec><tp:treatment-sec sec-type="description" id="SECID0EHEAI"><title>Description.</title><p>
            <italic>Shrub</italic>, scandent shrub or liana, to 10 m tall, diameter to 3 cm; young branches reddish brown, with scattered appressed or erect light-brown hairs 0.4 mm long, quickly glabrescent, old branches dark brown with (whitish) lenticels. <bold>Leaves</bold>: <italic>petioles</italic> 2–4 × 0.7–1 mm, grooved adaxially, indumentum as branches; <italic>leaf lamina</italic> 2.8–6.7(–8.1) × 1.5–3.3 cm, length:width ratio 1.6–2.7(–3.3), elliptic to ovate or slightly obovate, base cuneate to rounded, with slightly thickened margins, apex obtuse to acute, chartaceous/coriaceous, discolorous, upper side shiny dark-green, lower side glaucous to light green, upper side soon glabrescent, lower surface with appressed yellowish/light brown hairs 0.2 mm long, glabrescent, venation eucamptodromous, midrib yellowish or reddish, secondary veins 5–8, from base curving upwards, tertiary venation reticulate, raised adaxially and slightly abaxially, or not visible abaxially, often pellucid-punctate. <bold>Inflorescences</bold> leaf-opposed, composed of a solitary flower or a 2–3 flowered rhipidium; sympodial rachis 0–3 mm; <italic>flowering pedicels</italic> 6–14 × 0.3–0.4 mm, glabrescent; <italic>lower bracts</italic> broadly ovate, 1.5 × 1.4 mm; <italic>upper bracts</italic> broadly triangular to ovate, placed near middle of pedicel, 0.5 × 0.5 mm; <italic>flower buds</italic> ovate, dried greyish yellowish with yellow margins. <bold>Flowers</bold> bisexual; <italic>receptacle</italic> 2–3 mm in diameter, flat, with short brown hairs between the carpels and stamens; <italic>sepals</italic> 3, 0.5–0.7 × 1.5–2 mm, broadly ovate, with short <!--PageBreak-->reddish brown pubescence near the margins, apex obtuse; <italic>petals</italic> pale yellowish to yellow, inside drying reddish brown to purple. 6 in two whorls; <italic>outer petals</italic>, 2.5–4 × 3.2–4 mm, broad ovate, shortly pubescent with yellowish hairs on the outside, more densely <!--PageBreak-->pubescent near margins, inside densely pubescent at the apex; <italic>inner petals</italic>, 3.0–3.4 × 1.7–2.2 ovate to elliptic, outside and inside pubescent at apex; <italic>stamens</italic> 12–15 in one or two whorls, free, obconic to clavate, 0.8–1.2 mm long, filaments 0.4–0.8 mm long, anthers latrorse, theca 0.3–0.5 mm, connective glabrous, truncate, staminodes 0; <italic>carpels</italic> 10–13, 1.2–1.6 × 0.4–0.5 mm, subcylindric to ellipsoid, glabrous except for some hairs at the base, 1 (–2) ovules, stigma elongate, 0.3–0.4 mm long, grooved, glabrous. <bold>Fruits</bold>: <italic>pedicels</italic> 8–14 × 0.4–0.9 mm; <italic>sepals</italic> persistent; <italic>stipes</italic> 2.5–4.0 mm long, slightly to strongly longitudinally grooved, sparsely covered with appressed hairs when young; <italic>monocarps</italic> 1–10, globose to elliptic with 1(–2) seed, 7.5–15 × 5 mm, 2-seeded ones to 19 mm long, slightly constricted between the seeds, apex apiculate, apex 0.5 mm, rugulose to smooth, glabrous in ripe fruits, ripe fruits bright red. <bold>Seeds</bold> 5.5–8.0 × 4.5–6.6 mm, globose to ellipsoid, both ends rounded, ochre-brown, raphe not visible, ruminations lamelliform.</p><fig id="F11" position="float" orientation="portrait"><label>Figure 11.</label><caption><p>
          <italic><tp:taxon-name><tp:taxon-name-part taxon-name-part-type="genus">Monanthotaxis</tp:taxon-name-part> <tp:taxon-name-part taxon-name-part-type="species">maputensis</tp:taxon-name-part></tp:taxon-name></italic> P.H.Hoekstra. <bold>A</bold> drawn from Mendonça 4480 <bold>B–J</bold> drawn from Exell 565 <bold>A</bold> Habitus with fruit <bold>B</bold> Habitus with flowers <bold>C</bold> Flower bud <bold>D</bold> Open flower with 2 petals removed <bold>E</bold> Outer petal <bold>F</bold> Inner petal <bold>G</bold> Stamen inside <bold>H</bold> Stamen lateral <bold>I</bold> Carpel inside <bold>J</bold> Carpel lateral. Illustration by E. Winkel.</p></caption><graphic xmlns:xlink="http://www.w3.org/1999/xlink" xlink:href="phytokeys-069-071-g011.jpg" position="float" orientation="portrait" xlink:type="simple" id="oo_101022.jpg"/></fig></tp:treatment-sec><tp:treatment-sec sec-type="distribution" id="SECID0EOHAI"><title>Distribution.</title><p>From just South of the border of South Africa and Mozambique north to 23 degrees in the province Inhambane in Mozambique. Figure <xref ref-type="fig" rid="F12">12</xref>.</p><fig id="F12" position="float" orientation="portrait"><label>Figure 12.</label><caption><p>Distribution map of <italic><tp:taxon-name><tp:taxon-name-part taxon-name-part-type="genus">Monanthotaxis</tp:taxon-name-part> <tp:taxon-name-part taxon-name-part-type="species">maputensis</tp:taxon-name-part></tp:taxon-name></italic> (red squares) and <italic><tp:taxon-name><tp:taxon-name-part taxon-name-part-type="genus">Monanthotaxis</tp:taxon-name-part> <tp:taxon-name-part taxon-name-part-type="species">caffra</tp:taxon-name-part></tp:taxon-name></italic> (green circles). Large squares/circles denote flowering material of which the stamens were checked, small squares/circles are fruiting or sterile material or only seen from scans. White squares are aberrant fruiting collections of <italic><tp:taxon-name><tp:taxon-name-part taxon-name-part-type="genus">Monanthotaxis</tp:taxon-name-part> <tp:taxon-name-part taxon-name-part-type="species">maputensis</tp:taxon-name-part></tp:taxon-name></italic>, question marks are fruiting specimens which have intermediate characters between the two species.</p></caption><graphic xmlns:xlink="http://www.w3.org/1999/xlink" xlink:href="phytokeys-069-071-g012.jpg" position="float" orientation="portrait" xlink:type="simple" id="oo_101023.jpg"/></fig></tp:treatment-sec><tp:treatment-sec sec-type="ecology" id="SECID0EDJAI"><title>Ecology.</title><p>Occurring in different types of thickets and forests on sandy soils, at 0–150 m altitude.</p></tp:treatment-sec><tp:treatment-sec sec-type="phenology" id="SECID0EIJAI"><title>Phenology.</title><p>Flowers collected in November, December and February to April, fruits collected from March to September.</p></tp:treatment-sec><tp:treatment-sec sec-type="conservation status" id="SECID0ENJAI"><title>Conservation status.</title><p>Proposed IUCN Red List Category: <abbrev xmlns:xlink="http://www.w3.org/1999/xlink" id="ABBRID0ETJAI" xlink:type="simple"><def><p><bold>Least Concern</bold>  </p></def>(LC)</abbrev>: EOO 43433 km<sup>2</sup>, AOO 128 km<sup>2</sup>. Within the distribution range it has been collected from more than 10 different localities and at least 3 nature reserves. Furthermore it is quite common in the coastal dunes of Mozambique, therefore we suggest the status of Least Concern for this species.</p></tp:treatment-sec><tp:treatment-sec sec-type="etymology" id="SECID0E6JAI"><title>Etymology.</title><p>Named after the town and province Maputo, the center of the distribution and where most collections originate from.</p></tp:treatment-sec><tp:treatment-sec sec-type="material" id="SECID0EEKAI"><title>Additional specimens examined (all paratypes, except when noted as excluded).</title><p>
            <bold>MOZAMBIQUE. Gaza</bold>: Macia-Messano, 28 Aug 1980, <italic>A. Nuvunga 292</italic> (<named-content xmlns:xlink="http://www.w3.org/1999/xlink" content-type="dwc:institutional_code" xlink:type="simple">WAG</named-content> [WAG0065948]); 3 km from Gumbe, 26 May 1965, <italic>Â. Pereira 456</italic> (<named-content xmlns:xlink="http://www.w3.org/1999/xlink" content-type="dwc:institutional_code" xlink:type="simple">MO</named-content> [2177512], <named-content xmlns:xlink="http://www.w3.org/1999/xlink" content-type="dwc:institutional_code" xlink:type="simple">SRGH</named-content>; excluded as paratype); between João Belo and Lumane, 6 Mar 1941, <italic>A.R. da Torre 2635</italic> (<named-content xmlns:xlink="http://www.w3.org/1999/xlink" content-type="dwc:institutional_code" xlink:type="simple">LISC</named-content> [LISC035251]). <bold>Inhambane</bold>: Massinga, Pomene, 10 km from Hotel to Rio Das Pedras, 16 Jul 1981, <italic>J. de Koning 9063</italic> (<named-content xmlns:xlink="http://www.w3.org/1999/xlink" content-type="dwc:institutional_code" xlink:type="simple">LMA</named-content>, <named-content xmlns:xlink="http://www.w3.org/1999/xlink" content-type="dwc:institutional_code" xlink:type="simple">MO</named-content> [3880770]; excluded as paratype). <bold>Maputo</bold>: Marracuene, 12 km from Vila Luísa to Manhiça, <italic>M.F. Correia 578</italic> (<named-content xmlns:xlink="http://www.w3.org/1999/xlink" content-type="dwc:institutional_code" xlink:type="simple">LISC</named-content>, <named-content xmlns:xlink="http://www.w3.org/1999/xlink" content-type="dwc:institutional_code" xlink:type="simple">MO</named-content>, <named-content xmlns:xlink="http://www.w3.org/1999/xlink" content-type="dwc:institutional_code" xlink:type="simple">SRGH</named-content>); Ilha de Inhaca, 8 Jun 1970, <italic>M.F. Correia 1690</italic> (<named-content xmlns:xlink="http://www.w3.org/1999/xlink" content-type="dwc:institutional_code" xlink:type="simple">LISC</named-content>); Lourençco <!--PageBreak-->Marques, Ilha da Inhaca, 20 Jun 1973, <italic>M.F. Correia 2892</italic> (M, <named-content xmlns:xlink="http://www.w3.org/1999/xlink" content-type="dwc:institutional_code" xlink:type="simple">MO</named-content>); Maputo Reserve, 21 March 1976, <italic>M.A. Diniz 102</italic> (<named-content xmlns:xlink="http://www.w3.org/1999/xlink" content-type="dwc:institutional_code" xlink:type="simple">MO</named-content> [2830862], <named-content xmlns:xlink="http://www.w3.org/1999/xlink" content-type="dwc:institutional_code" xlink:type="simple">WAG</named-content> [WAG0053942]); Goba, 23 Feb 1955, A.W. Exell 565 (<named-content xmlns:xlink="http://www.w3.org/1999/xlink" content-type="dwc:institutional_code" xlink:type="simple">LISC</named-content>); Ilha da Inhaca, 19 May 1984, <italic>E.M.C. Groenendijk 1377</italic> (<named-content xmlns:xlink="http://www.w3.org/1999/xlink" content-type="dwc:institutional_code" xlink:type="simple">MO</named-content> [3877333], <named-content xmlns:xlink="http://www.w3.org/1999/xlink" content-type="dwc:institutional_code" xlink:type="simple">WAG</named-content> [WAG0053945]); Ilha da Inhaca, 25 June 1984, <italic>E.M.C. Groenendijk 1426</italic> (<named-content xmlns:xlink="http://www.w3.org/1999/xlink" content-type="dwc:institutional_code" xlink:type="simple">MO</named-content> [3877334], <named-content xmlns:xlink="http://www.w3.org/1999/xlink" content-type="dwc:institutional_code" xlink:type="simple">WAG</named-content> [WAG0053936]); Ilha da Inhaca, 28 Sep 1984, <italic>E.M.C. Groenendijk 1493</italic> (<named-content xmlns:xlink="http://www.w3.org/1999/xlink" content-type="dwc:institutional_code" xlink:type="simple">MO</named-content> [3877332], <named-content xmlns:xlink="http://www.w3.org/1999/xlink" content-type="dwc:institutional_code" xlink:type="simple">WAG</named-content> [WAG0053944]); Ilha da Inhaca, 29 Jul 1985, <italic>E.M.C. Groenendijk 1760</italic> (<named-content xmlns:xlink="http://www.w3.org/1999/xlink" content-type="dwc:institutional_code" xlink:type="simple">LMU</named-content>, <named-content xmlns:xlink="http://www.w3.org/1999/xlink" content-type="dwc:institutional_code" xlink:type="simple">WAG</named-content> [WAG0067887], <named-content xmlns:xlink="http://www.w3.org/1999/xlink" content-type="dwc:institutional_code" xlink:type="simple">WAG</named-content> [WAG0067888]); Maputo, 13 Feb 1947, <italic>R.M. Hornby 2613</italic> (L [L.1762399], P [P01954698], <named-content xmlns:xlink="http://www.w3.org/1999/xlink" content-type="dwc:institutional_code" xlink:type="simple">SRGH</named-content>); Inhaca Island, 11 Aug 1980, <italic>P.C.M. Jansen 7375</italic> (<named-content xmlns:xlink="http://www.w3.org/1999/xlink" content-type="dwc:institutional_code" xlink:type="simple">WAG</named-content> [WAG0053938]); 5 km from Matola-Gare, 13 Feb 1982, <italic>P.C.M. Jansen 7808</italic> (<named-content xmlns:xlink="http://www.w3.org/1999/xlink" content-type="dwc:institutional_code" xlink:type="simple">BR</named-content>, G, <named-content xmlns:xlink="http://www.w3.org/1999/xlink" content-type="dwc:institutional_code" xlink:type="simple">LMA</named-content>, <named-content xmlns:xlink="http://www.w3.org/1999/xlink" content-type="dwc:institutional_code" xlink:type="simple">WAG</named-content> [WAG0243995], <named-content xmlns:xlink="http://www.w3.org/1999/xlink" content-type="dwc:institutional_code" xlink:type="simple">WAG</named-content> [WAG0243996]); Rikatla, Nov 1917, <italic>H.A. Junod 105</italic> (G [G00308289]); Delagoa Bay, 1890, <italic>H.A. Junod 255</italic> (G [G00308287]); Delagoa Bay, 1893, <italic>H.A. Junod 522</italic> (G [G00308290]); nearby Bobole, 24 Nov 1978, <italic>J. de Koning 7316</italic> (<named-content xmlns:xlink="http://www.w3.org/1999/xlink" content-type="dwc:institutional_code" xlink:type="simple">LISC</named-content>, <named-content xmlns:xlink="http://www.w3.org/1999/xlink" content-type="dwc:institutional_code" xlink:type="simple">LMA</named-content>, <named-content xmlns:xlink="http://www.w3.org/1999/xlink" content-type="dwc:institutional_code" xlink:type="simple">MO</named-content> [3878659]); between Boane and Catuane, 12 Jun 1979, <italic>J. de Koning 7379</italic> (K, <named-content xmlns:xlink="http://www.w3.org/1999/xlink" content-type="dwc:institutional_code" xlink:type="simple">LMU</named-content>, <named-content xmlns:xlink="http://www.w3.org/1999/xlink" content-type="dwc:institutional_code" xlink:type="simple">MO</named-content> [3880192], <named-content xmlns:xlink="http://www.w3.org/1999/xlink" content-type="dwc:institutional_code" xlink:type="simple">WAG</named-content> [WAG0375988], <named-content xmlns:xlink="http://www.w3.org/1999/xlink" content-type="dwc:institutional_code" xlink:type="simple">WAG</named-content> [WAG0375989]); 4 km from Catembe, 6 May 1981, <italic>J. de Koning 8680</italic> (<named-content xmlns:xlink="http://www.w3.org/1999/xlink" content-type="dwc:institutional_code" xlink:type="simple">BR</named-content> [BR0000013186029], K, <named-content xmlns:xlink="http://www.w3.org/1999/xlink" content-type="dwc:institutional_code" xlink:type="simple">LISC</named-content>, <named-content xmlns:xlink="http://www.w3.org/1999/xlink" content-type="dwc:institutional_code" xlink:type="simple">MO</named-content> [3306014], <named-content xmlns:xlink="http://www.w3.org/1999/xlink" content-type="dwc:institutional_code" xlink:type="simple">SRGH</named-content>); Manhica, 3.5 km from Palmeira, 15 Apr 1975, <italic>A. Marques 2725</italic> (<named-content xmlns:xlink="http://www.w3.org/1999/xlink" content-type="dwc:institutional_code" xlink:type="simple">WAG</named-content> [WAG0053940]); Salamanga, 3 Jun 1948, <italic>F.A. Mendonça 4480</italic> (<named-content xmlns:xlink="http://www.w3.org/1999/xlink" content-type="dwc:institutional_code" xlink:type="simple">MO</named-content>); Salamanga, 3 Jul 1948, <italic>F.A. Mendonça 4493</italic> (<named-content xmlns:xlink="http://www.w3.org/1999/xlink" content-type="dwc:institutional_code" xlink:type="simple">EA</named-content>, <named-content xmlns:xlink="http://www.w3.org/1999/xlink" content-type="dwc:institutional_code" xlink:type="simple">WAG</named-content> [WAG0053946]); Ilha da Inhaca, 3 Jul 1975, <italic>A.R. Moura 56</italic> (<named-content xmlns:xlink="http://www.w3.org/1999/xlink" content-type="dwc:institutional_code" xlink:type="simple">MA</named-content> [MA376952], <named-content xmlns:xlink="http://www.w3.org/1999/xlink" content-type="dwc:institutional_code" xlink:type="simple">WAG</named-content> [WAG0053941]); Lourenco Marques, 6 Jun 1946, <italic>A. de A. Pimenta 8204</italic> (<named-content xmlns:xlink="http://www.w3.org/1999/xlink" content-type="dwc:institutional_code" xlink:type="simple">LISC</named-content> [2 sheets]); Ilha da Inhaca, 13 Feb 1965, <italic>J.E. Rodrigues 329</italic> (<named-content xmlns:xlink="http://www.w3.org/1999/xlink" content-type="dwc:institutional_code" xlink:type="simple">WAG</named-content> [WAG0053934]); Delagoa Bay, 6 Jan 1898, <italic>F.R.R. Schlechter 12006</italic> (E [E00624364], G [G00308301], <named-content xmlns:xlink="http://www.w3.org/1999/xlink" content-type="dwc:institutional_code" xlink:type="simple">HBG</named-content>, L [L 0188015], L [L 0188016], L [L 0188017], <named-content xmlns:xlink="http://www.w3.org/1999/xlink" content-type="dwc:institutional_code" xlink:type="simple">MO</named-content> [3726269], P [P01954701], <named-content xmlns:xlink="http://www.w3.org/1999/xlink" content-type="dwc:institutional_code" xlink:type="simple">PH</named-content> [PH00021144], <named-content xmlns:xlink="http://www.w3.org/1999/xlink" content-type="dwc:institutional_code" xlink:type="simple">US</named-content> [553351]); Ilha da Inhaca, 6 Aug 1984, <italic>D. Zunguze 781</italic> (<named-content xmlns:xlink="http://www.w3.org/1999/xlink" content-type="dwc:institutional_code" xlink:type="simple">WAG</named-content> [WAG0071706]). <bold>SOUTH AFRICA. Kwazulu-Natal</bold>: Ndumu Game Reserve, 16 Feb 1969, <italic>E.S. Pooley 387</italic> (E [E00624367], <named-content xmlns:xlink="http://www.w3.org/1999/xlink" content-type="dwc:institutional_code" xlink:type="simple">PRE</named-content>); Usuthu Forest, 27 March 1969, 27 Mar 1969, <italic>E.S. Pooley 450</italic> (E [E00624366], <named-content xmlns:xlink="http://www.w3.org/1999/xlink" content-type="dwc:institutional_code" xlink:type="simple">NU</named-content>, <named-content xmlns:xlink="http://www.w3.org/1999/xlink" content-type="dwc:institutional_code" xlink:type="simple">PRE</named-content>); Ndumu to Maputa km 23, 7 Mar 1973, <italic>F. White 10469</italic> (<named-content xmlns:xlink="http://www.w3.org/1999/xlink" content-type="dwc:institutional_code" xlink:type="simple">FHO</named-content> [00004050]); Tembe Elephant Park, 18 Nov 2000, <italic>P.C. Zietsman 4264</italic> (<named-content xmlns:xlink="http://www.w3.org/1999/xlink" content-type="dwc:institutional_code" xlink:type="simple">MO</named-content> [5837895], <named-content xmlns:xlink="http://www.w3.org/1999/xlink" content-type="dwc:institutional_code" xlink:type="simple">NY</named-content> [00642339]).</p></tp:treatment-sec><tp:treatment-sec sec-type="discussion" id="SECID0ERUAI"><title>Discussion.</title><p>Most specimens of <italic><tp:taxon-name><tp:taxon-name-part taxon-name-part-type="genus">Monanthotaxis</tp:taxon-name-part> <tp:taxon-name-part taxon-name-part-type="species">maputensis</tp:taxon-name-part></tp:taxon-name></italic> can be readily distinguished from the similar <italic><tp:taxon-name><tp:taxon-name-part taxon-name-part-type="genus">Monanthotaxis</tp:taxon-name-part> <tp:taxon-name-part taxon-name-part-type="species">caffra</tp:taxon-name-part></tp:taxon-name></italic>, based on the vegetative and fruiting characters (table 4). These characters overlap in areas where the species occur in close vicinity. The differences in stamen morphology, however, remains clear, even in these areas. In South Africa, close to the border with Mozambique, <italic><tp:taxon-name><tp:taxon-name-part taxon-name-part-type="genus">Monanthotaxis</tp:taxon-name-part> <tp:taxon-name-part taxon-name-part-type="species">maputensis</tp:taxon-name-part></tp:taxon-name></italic> is confined to sandy soils at low elevations (&lt;200m), while <italic><tp:taxon-name><tp:taxon-name-part taxon-name-part-type="genus">Monanthotaxis</tp:taxon-name-part> <tp:taxon-name-part taxon-name-part-type="species">caffra</tp:taxon-name-part></tp:taxon-name></italic> occurs there at higher elevations (&gt;600m). Note however that <italic><tp:taxon-name><tp:taxon-name-part taxon-name-part-type="genus">Monanthotaxis</tp:taxon-name-part> <tp:taxon-name-part taxon-name-part-type="species">caffra</tp:taxon-name-part></tp:taxon-name></italic> occurs at sea-level too, in South Africa (Figure <xref ref-type="fig" rid="F12">12</xref>). <italic><tp:taxon-name><tp:taxon-name-part taxon-name-part-type="genus">Monanthotaxis</tp:taxon-name-part> <tp:taxon-name-part taxon-name-part-type="species">caffra</tp:taxon-name-part></tp:taxon-name></italic> and <italic><tp:taxon-name><tp:taxon-name-part taxon-name-part-type="genus">Monanthotaxis</tp:taxon-name-part> <tp:taxon-name-part taxon-name-part-type="species">maputensis</tp:taxon-name-part></tp:taxon-name></italic> are also similar to <italic><tp:taxon-name><tp:taxon-name-part taxon-name-part-type="genus">Monanthotaxis</tp:taxon-name-part> <tp:taxon-name-part taxon-name-part-type="species">parvifolia</tp:taxon-name-part></tp:taxon-name></italic> (Oliv.) Verdc., which can be distinguished by the rounded to cuneate leaf base (vs subcordate in <italic><tp:taxon-name><tp:taxon-name-part taxon-name-part-type="genus">Monanthotaxis</tp:taxon-name-part> <tp:taxon-name-part taxon-name-part-type="species">parvifolia</tp:taxon-name-part></tp:taxon-name></italic>), the scattered soon glabrescent young branches (vs dense ferruginous pubescence in <italic><tp:taxon-name><tp:taxon-name-part taxon-name-part-type="genus">Monanthotaxis</tp:taxon-name-part> <tp:taxon-name-part taxon-name-part-type="species">parvifolia</tp:taxon-name-part></tp:taxon-name></italic>). Other characteristics to distinguish <italic><tp:taxon-name><tp:taxon-name-part taxon-name-part-type="genus">Monanthotaxis</tp:taxon-name-part> <tp:taxon-name-part taxon-name-part-type="species">maputensis</tp:taxon-name-part></tp:taxon-name></italic> from <italic><tp:taxon-name><tp:taxon-name-part taxon-name-part-type="genus">Monanthotaxis</tp:taxon-name-part> <tp:taxon-name-part taxon-name-part-type="species">parvifolia</tp:taxon-name-part></tp:taxon-name></italic> are the shorter pedicels and shorter petioles in the former species, and fewer carpels in the latter (10–12 vs 12–17).</p><!--PageBreak--><p>Two fruiting specimens in the northern range of the distribution (<italic>A. Pereira 456</italic> and <italic>J. de Koning 9063</italic>) were slightly aberrant. <italic>A. Pereira 456</italic> has slightly bigger leaves and thick stipes, while the specimen <italic>J. de Koning 9063</italic> is more hairy than other specimens and has erect hairs on the young branches. The specimens <italic>K. Balkwill 2999</italic> and <italic>A.A. Balsinhas 3187</italic> from Kwazulu-Natal had intermediate characters between <italic><tp:taxon-name><tp:taxon-name-part taxon-name-part-type="genus">Monanthotaxis</tp:taxon-name-part> <tp:taxon-name-part taxon-name-part-type="species">maputensis</tp:taxon-name-part></tp:taxon-name></italic> and <italic><tp:taxon-name><tp:taxon-name-part taxon-name-part-type="genus">Monanthotaxis</tp:taxon-name-part> <tp:taxon-name-part taxon-name-part-type="species">caffra</tp:taxon-name-part></tp:taxon-name></italic> and did not contain any stamens to verify the identification.</p><table-wrap id="T4" position="float" orientation="portrait"><label>Table 4.</label><caption><p>Differences between <italic><tp:taxon-name><tp:taxon-name-part taxon-name-part-type="genus">Monanthotaxis</tp:taxon-name-part> <tp:taxon-name-part taxon-name-part-type="species">maputensis</tp:taxon-name-part></tp:taxon-name></italic> and <italic><tp:taxon-name><tp:taxon-name-part taxon-name-part-type="genus">Monanthotaxis</tp:taxon-name-part> <tp:taxon-name-part taxon-name-part-type="species">caffra</tp:taxon-name-part></tp:taxon-name></italic>.</p></caption><table id="TID0EKWAI" rules="all"><tbody><tr><th rowspan="1" colspan="1"/><th rowspan="1" colspan="1">
              <italic><tp:taxon-name><tp:taxon-name-part taxon-name-part-type="genus">Monanthotaxis</tp:taxon-name-part> <tp:taxon-name-part taxon-name-part-type="species">maputensis</tp:taxon-name-part></tp:taxon-name></italic>
            </th><th rowspan="1" colspan="1">
              <italic><tp:taxon-name><tp:taxon-name-part taxon-name-part-type="genus">Monanthotaxis</tp:taxon-name-part> <tp:taxon-name-part taxon-name-part-type="species">caffra</tp:taxon-name-part></tp:taxon-name></italic>
            </th></tr><tr><td rowspan="1" colspan="1">Length of filament divided by total stamen length</td><td rowspan="1" colspan="1">0.5–0.7</td><td rowspan="1" colspan="1">0.2–0.3</td></tr><tr><td rowspan="1" colspan="1">Outer petal length</td><td rowspan="1" colspan="1">2.5–4.0 mm</td><td rowspan="1" colspan="1">5–7 mm</td></tr><tr><td rowspan="1" colspan="1">Leaf length</td><td rowspan="1" colspan="1">2.8–6.7 (–8.1) cm</td><td rowspan="1" colspan="1">5.5–10.8 cm</td></tr><tr><td rowspan="1" colspan="1">Leaf length:width ratio</td><td rowspan="1" colspan="1">1.6–2.7(–3.3)</td><td rowspan="1" colspan="1">2.6–3.4</td></tr><tr><td rowspan="1" colspan="1">Secondary veins</td><td rowspan="1" colspan="1">5–8</td><td rowspan="1" colspan="1">9–10</td></tr><tr><td rowspan="1" colspan="1">Fruiting pedicel width</td><td rowspan="1" colspan="1">0.4–0.9 mm</td><td rowspan="1" colspan="1">1.0–1.5 mm</td></tr><tr><td rowspan="1" colspan="1">Seed form</td><td rowspan="1" colspan="1">globose to ellipsoid</td><td rowspan="1" colspan="1">ellipsoid</td></tr></tbody></table></table-wrap></tp:treatment-sec></tp:taxon-treatment>
