# Supplementary material for: A nonet of novel species of Monanthotaxis (Annonaceae) from around Africa
Source: PhytoKeys. 2016 Aug 30;(69):71–103. doi: 10.3897/phytokeys.69.9292 (PMC5029142; doi:10.3897/phytokeys.69.9292)
Supplement: XML Treatment for Monanthotaxis tripetala [file phytokeys.69.9292-treatment9.xml]

<!DOCTYPE tp:taxon-treatment
  PUBLIC "-//TaxonX//DTD Taxonomic Treatment Publishing DTD v0 20100105//EN" "tax-treatment-NSO.dtd">
<tp:taxon-treatment xmlns:tp="http://www.plazi.org/taxpub"><tp:treatment-meta><kwd-group><label>Taxon classification</label><kwd><named-content content-type="kingdom">Plantae</named-content></kwd><kwd><named-content content-type="order">Magnoliales</named-content></kwd><kwd><named-content content-type="family">Annonaceae</named-content></kwd></kwd-group><mixed-citation publication-type="journal"><person-group><name><surname>Hoekstra</surname><given-names>Paul H.</given-names></name><name><surname>Wieringa</surname><given-names>Jan J.</given-names></name><name><surname>Chatrou</surname><given-names>Lars W.</given-names></name></person-group><article-title>A nonet of novel species of <italic><tp:taxon-name><tp:taxon-name-part taxon-name-part-type="genus">Monanthotaxis</tp:taxon-name-part></tp:taxon-name></italic> (<tp:taxon-name><tp:taxon-name-part taxon-name-part-type="family">Annonaceae</tp:taxon-name-part></tp:taxon-name>) from around Africa</article-title><source>PhytoKeys</source><day>30</day><month>8</month><year>2016</year><volume>2016</volume><issue>69</issue><fpage>71</fpage><lpage>103</lpage><pub-id pub-id-type="doi">10.3897/phytokeys.69.9292</pub-id></mixed-citation></tp:treatment-meta><tp:nomenclature><tp:taxon-name>
            <tp:taxon-name-part taxon-name-part-type="genus">Monanthotaxis</tp:taxon-name-part>
            <tp:taxon-name-part taxon-name-part-type="species">tripetala</tp:taxon-name-part>
            <object-id xmlns:xlink="http://www.w3.org/1999/xlink" content-type="ipni" xlink:type="simple">urn:lsid:ipni.org:names:60472953-2</object-id>
          </tp:taxon-name><tp:taxon-authority>P.H.Hoekstra</tp:taxon-authority><tp:taxon-status xmlns:xlink="http://www.w3.org/1999/xlink" xlink:type="simple">sp. nov.</tp:taxon-status><xref ref-type="fig" rid="F5">Figs 5</xref><xref ref-type="fig" rid="F13">, 13</xref><!--PageBreak--></tp:nomenclature><tp:treatment-sec sec-type="material" id="SECID0EL6AI"><title>Type.</title><p>CAMEROON. East Province, 15 km E of Dimako, village halfway Bertoua-Doumé, 11 June 1965, <italic>A.J.M. Leeuwenberg 5828</italic> (holotype: <named-content xmlns:xlink="http://www.w3.org/1999/xlink" content-type="dwc:institutional_code" xlink:type="simple">WAG</named-content> (2 sheets, barcodes: WAG0110801!, WAG0110802!); isotypes: B [B100190273!], <named-content xmlns:xlink="http://www.w3.org/1999/xlink" content-type="dwc:institutional_code" xlink:type="simple">BR</named-content> [BR0000014126253], C, <named-content xmlns:xlink="http://www.w3.org/1999/xlink" content-type="dwc:institutional_code" xlink:type="simple">EA</named-content>!, K!, <named-content xmlns:xlink="http://www.w3.org/1999/xlink" content-type="dwc:institutional_code" xlink:type="simple">LISC</named-content>, <named-content xmlns:xlink="http://www.w3.org/1999/xlink" content-type="dwc:institutional_code" xlink:type="simple">MO</named-content>, P [P01967268!], <named-content xmlns:xlink="http://www.w3.org/1999/xlink" content-type="dwc:institutional_code" xlink:type="simple">PRE</named-content>, <named-content xmlns:xlink="http://www.w3.org/1999/xlink" content-type="dwc:institutional_code" xlink:type="simple">YA</named-content>).</p></tp:treatment-sec><tp:treatment-sec sec-type="diagnosis" id="SECID0ESABI"><title>Diagnosis.</title><p>Differs from other <italic><tp:taxon-name><tp:taxon-name-part taxon-name-part-type="genus">Monanthotaxis</tp:taxon-name-part></tp:taxon-name></italic> species in having bisexual flowers with three thick outer petals, and wanting or strongly reduced inner petals. The other species of <italic><tp:taxon-name><tp:taxon-name-part taxon-name-part-type="genus">Monanthotaxis</tp:taxon-name-part></tp:taxon-name></italic> with three petals or reduced inner petals have unisexual flowers, such as <italic><tp:taxon-name><tp:taxon-name-part taxon-name-part-type="genus">Monanthotaxis</tp:taxon-name-part> <tp:taxon-name-part taxon-name-part-type="species">diclina</tp:taxon-name-part></tp:taxon-name></italic> (Sprague) Verdc. and <italic><tp:taxon-name><tp:taxon-name-part taxon-name-part-type="genus">Monanthotaxis</tp:taxon-name-part> <tp:taxon-name-part taxon-name-part-type="species">cauliflora</tp:taxon-name-part></tp:taxon-name></italic> (Chipp) Verdc.</p></tp:treatment-sec><tp:treatment-sec sec-type="description" id="SECID0E1BBI"><title>Description.</title><p>
            <italic>Liana</italic>, 3 m high, diameter 11 mm; young branches reddish brown, with very short appressed reddish brown hairs, old branches dark brown, cylindrical, glabrescent with few lenticels. <bold>Leaves</bold>: <italic>petioles</italic> 2–4 × 0.6–1.0 mm, indumentum as branches; <italic>lamina</italic> 4.2–12.3 × 1.8–4.9 cm, length:width ratio 1.8–2.8, oblong to elliptic, base rounded, with thick globose glands at base, apex acute to acuminate, subcoriaceous, discolorous, adaxially glossy dark green, abaxially dull greenish white, adaxially glabrescent, young with scattered appressed white hairs, midrib impressed, glabrescent with appressed yellowish hairs, abaxially glabrescent with scattered appressed white hairs, more dense and yellowish on midrib, venation eucamptodromous, secondary veins 7–9, from base curving upwards, tertiary venation scalariform, not visible adaxially. <bold>Inflorescences</bold> axillary, composed of a solitary flower or a 2-flowered rhipidium; sympodial rachis 0–6 mm with yellow appressed hairs; <italic>flowering pedicels</italic> 12–20 × 0.2–0.4 mm, with appressed yellowish hairs; <italic>lower bract</italic> wanting; <italic>upper bract</italic> in the upper half of the pedicel or wanting, lanceolate, 0.5 × 0.2 mm with dense hairs; <italic>flower buds</italic> rounded. <bold>Flowers</bold> bisexual; <italic>sepals</italic> 3, free, 0.5 × 0.8–1.0 mm, broadly ovate, apex obtuse, with dense yellow appressed hairs; <italic>receptacle</italic> 1.5 mm in diameter, flat; <italic>petals</italic> 3(–4) in one(-two) whorls; <italic>outer petals</italic>, 2.0–2.2 × 2.2 mm, ovate, with appressed yellowish hairs on the outside, and papillose near the apex on the inside; <italic>inner petals</italic> usually wanting, rarely a single strongly reduced petal present, 1.5 × 0.5–0.6 mm, elliptic, with scattered yellowish papillae on the outside and base of the inside; <italic>stamens</italic> 9–12 in 1 whorl, free, linear-clavate, 1.2 mm long, filaments 0.6 mm long, anther cells extrorse to lateral not hiding connective, glabrous, staminodes 0; <italic>carpels</italic> 9, 1.1–1.2 × <!--PageBreak--><!--PageBreak-->0.3–0.4 mm, subcylindric to ellipsoid, densely hairy, ovules 3–4 lateral, stigma subsessile 0.1–0.2 mm, glabrous. <bold>Fruits</bold>: unknown.</p><fig id="F13" position="float" orientation="portrait"><label>Figure 13.</label><caption><p>
          <italic><tp:taxon-name><tp:taxon-name-part taxon-name-part-type="genus">Monanthotaxis</tp:taxon-name-part> <tp:taxon-name-part taxon-name-part-type="species">tripetala</tp:taxon-name-part></tp:taxon-name></italic> P.H.Hoekstra. <bold>A–J</bold> drawn from the type (Leeuwenberg 5828). <bold>A</bold> Habitus <bold>B</bold> Leaf base abaxially <bold>C</bold> Leaf base adaxially with inflorescence <bold>D</bold> Flower with one petal removed <bold>E</bold> Petal inside <bold>F</bold> Flower petals removed <bold>G</bold> Stamen outside <bold>H</bold> Stamen inside <bold>I</bold> Stamen lateral <bold>J</bold> Carpel. Illustration by H. de Vries.</p></caption><graphic xmlns:xlink="http://www.w3.org/1999/xlink" xlink:href="phytokeys-069-071-g013.jpg" position="float" orientation="portrait" xlink:type="simple" id="oo_101024.jpg"/></fig></tp:treatment-sec><tp:treatment-sec sec-type="distribution" id="SECID0EUEBI"><title>Distribution.</title><p>Cameroon, East province and Gabon, Ogooué-Ivindo. Figure <xref ref-type="fig" rid="F5">5</xref>.</p></tp:treatment-sec><tp:treatment-sec sec-type="ecology" id="SECID0E5EBI"><title>Ecology.</title><p>Evergreen Forest and Old secondary Forest, at 515–650 m altitude.</p></tp:treatment-sec><tp:treatment-sec sec-type="phenology" id="SECID0EDFBI"><title>Phenology.</title><p>Flowers collected in June.</p></tp:treatment-sec><tp:treatment-sec sec-type="conservation status" id="SECID0EIFBI"><title>Conservation status.</title><p>Proposed IUCN Red List Category: <abbrev xmlns:xlink="http://www.w3.org/1999/xlink" id="ABBRID0EOFBI" xlink:type="simple"><def><p><bold>Endangered</bold>  </p></def>(ED)</abbrev>: B2ab(iii), EOO 6370 km<sup>2</sup>, AOO 16 km<sup>2</sup>. This species is only known from 4 collections from 3 locations of which only one in a protected area. The other location (Belinga) is under threat of mining companies and the location in Cameroon is in an area with increasing human population growth, therefore we suggest the status of endangered.</p></tp:treatment-sec><tp:treatment-sec sec-type="etymology" id="SECID0E1FBI"><title>Etymology.</title><p>Named for the three petals, one of the diagnostic characteristics of this species.</p></tp:treatment-sec><tp:treatment-sec sec-type="material" id="SECID0E6FBI"><title>Additional specimens examined (all paratypes).</title><p>
            <bold>GABON. Ogooué-Ivindo</bold>: Station d’Ipassa, 22 Jun 1978, <italic>J. Florence 1409</italic> (P [P01985718]); Belinga, A. Moungazi 252 (P [P01982463]); Ipassa reserve, <named-content xmlns:xlink="http://www.w3.org/1999/xlink" content-type="dwc:verbatimCoordinates" xlink:type="simple"><named-content content-type="geo-json" specific-use="{&#34;type&#34;:&#34;Point&#34;,&#34;coordinates&#34;:[12.794167,0.506500]}" id="NCID0EMGBI" xlink:type="simple">0°30.39'N; 12°47.65'E</named-content></named-content>, 7 Nov 2015, <italic>J.J. Wieringa 8229</italic> (<named-content xmlns:xlink="http://www.w3.org/1999/xlink" content-type="dwc:institutional_code" xlink:type="simple">WAG</named-content> [<named-content xmlns:xlink="http://www.w3.org/1999/xlink" content-type="dwc:institutional_code" xlink:type="simple">WAG</named-content>.1575731, <named-content xmlns:xlink="http://www.w3.org/1999/xlink" content-type="dwc:institutional_code" xlink:type="simple">WAG</named-content>.1575732, <named-content xmlns:xlink="http://www.w3.org/1999/xlink" content-type="dwc:institutional_code" xlink:type="simple">WAG</named-content>.1575733, <named-content xmlns:xlink="http://www.w3.org/1999/xlink" content-type="dwc:institutional_code" xlink:type="simple">WAG</named-content>.1575734] &amp; spirit collection [WAG0116914]).</p></tp:treatment-sec><tp:treatment-sec sec-type="discussion" id="SECID0EHHBI"><title>Discussion.</title><p>This species can easily be distinguished from all other <italic><tp:taxon-name><tp:taxon-name-part taxon-name-part-type="genus">Monanthotaxis</tp:taxon-name-part></tp:taxon-name></italic> species by the small bisexual flowers with 3 outer petals and wanting to strongly reduced inner petals. Some other species exist, such as <italic><tp:taxon-name><tp:taxon-name-part taxon-name-part-type="genus">Monanthotaxis</tp:taxon-name-part> <tp:taxon-name-part taxon-name-part-type="species">cauliflora</tp:taxon-name-part></tp:taxon-name></italic> (Chipp) Verdc., <italic><tp:taxon-name><tp:taxon-name-part taxon-name-part-type="genus">Monanthotaxis</tp:taxon-name-part> <tp:taxon-name-part taxon-name-part-type="species">diclina</tp:taxon-name-part></tp:taxon-name></italic> (Sprague) Verdc. and <italic><tp:taxon-name><tp:taxon-name-part taxon-name-part-type="genus">Monanthotaxis</tp:taxon-name-part> <tp:taxon-name-part taxon-name-part-type="species">mortehanii</tp:taxon-name-part></tp:taxon-name></italic> (De Wild.) Verdc., which have reduced inner petals, but those have unisexual flowers. Another probably new species from Cameroon which is currently still under study, also has completely wanting inner petals, but also that species has unisexual flowers.</p><p>The type specimen from Cameroon has reflexed and thickened edges at the leaf base (e.g. figure 13B), which is wanting in the specimens from Gabon, where only a slight depression can be seen next to the petiole insertion. This character is variable in other species as well, such as <italic><tp:taxon-name><tp:taxon-name-part taxon-name-part-type="genus">Monanthotaxis</tp:taxon-name-part> <tp:taxon-name-part taxon-name-part-type="species">schweinfurthii</tp:taxon-name-part></tp:taxon-name></italic> (Engl. &amp; Diels) Verdc. The very distinctive, small flowers with only 3(–4) petals in the Gabon specimens make these specimens belong to <italic><tp:taxon-name><tp:taxon-name-part taxon-name-part-type="genus">Monanthotaxis</tp:taxon-name-part> <tp:taxon-name-part taxon-name-part-type="species">tripetala</tp:taxon-name-part></tp:taxon-name></italic>.</p><p>The specimen of Moungazi 252 has a gall on one of the branches, which has not been observed in any of the currently collected material of the <italic><tp:taxon-name><tp:taxon-name-part taxon-name-part-type="genus">Monanthotaxis</tp:taxon-name-part></tp:taxon-name></italic> species, while the collection of Wieringa 8229 has many brown velvety galls on one of the leaves (<named-content xmlns:xlink="http://www.w3.org/1999/xlink" content-type="dwc:institutional_code" xlink:type="simple">WAG</named-content> spirit collection). The latter type of gall has been observed in other <italic><tp:taxon-name><tp:taxon-name-part taxon-name-part-type="genus">Monanthotaxis</tp:taxon-name-part></tp:taxon-name></italic> species in Central Africa.</p></tp:treatment-sec><tp:treatment-sec><!--Section generated to contain objects referenced in tp:taxon-treatment.--><fig id="F5" position="float" orientation="portrait"><label>Figure 5.</label><caption><p>Distribution map of <italic><tp:taxon-name><tp:taxon-name-part taxon-name-part-type="genus">Monanthotaxis</tp:taxon-name-part> <tp:taxon-name-part taxon-name-part-type="species">couvreurii</tp:taxon-name-part></tp:taxon-name></italic> (red diamonds), <italic><tp:taxon-name><tp:taxon-name-part taxon-name-part-type="genus">Monanthotaxis</tp:taxon-name-part> <tp:taxon-name-part taxon-name-part-type="species">latistamina</tp:taxon-name-part></tp:taxon-name></italic> (blue squares), <italic><tp:taxon-name><tp:taxon-name-part taxon-name-part-type="genus">Monanthotaxis</tp:taxon-name-part> <tp:taxon-name-part taxon-name-part-type="species">tripetala</tp:taxon-name-part></tp:taxon-name></italic> (green triangles) and <italic><tp:taxon-name><tp:taxon-name-part taxon-name-part-type="genus">Monanthotaxis</tp:taxon-name-part> <tp:taxon-name-part taxon-name-part-type="species">zenkeri</tp:taxon-name-part></tp:taxon-name></italic> (black asterisk).</p></caption><graphic xmlns:xlink="http://www.w3.org/1999/xlink" xlink:href="phytokeys-069-071-g005.jpg" position="float" orientation="portrait" xlink:type="simple" id="oo_101016.jpg"/></fig></tp:treatment-sec></tp:taxon-treatment>
