# Supplementary material for: A nonet of novel species of Monanthotaxis (Annonaceae) from around Africa
Source: PhytoKeys. 2016 Aug 30;(69):71–103. doi: 10.3897/phytokeys.69.9292 (PMC5029142; doi:10.3897/phytokeys.69.9292)
Supplement: XML Treatment for Monanthotaxis zenkeri [file phytokeys.69.9292-treatment10.xml]

<!DOCTYPE tp:taxon-treatment
  PUBLIC "-//TaxonX//DTD Taxonomic Treatment Publishing DTD v0 20100105//EN" "tax-treatment-NSO.dtd">
<tp:taxon-treatment xmlns:tp="http://www.plazi.org/taxpub"><tp:treatment-meta><kwd-group><label>Taxon classification</label><kwd><named-content content-type="kingdom">Plantae</named-content></kwd><kwd><named-content content-type="order">Magnoliales</named-content></kwd><kwd><named-content content-type="family">Annonaceae</named-content></kwd></kwd-group><mixed-citation publication-type="journal"><person-group><name><surname>Hoekstra</surname><given-names>Paul H.</given-names></name><name><surname>Wieringa</surname><given-names>Jan J.</given-names></name><name><surname>Chatrou</surname><given-names>Lars W.</given-names></name></person-group><article-title>A nonet of novel species of <italic><tp:taxon-name><tp:taxon-name-part taxon-name-part-type="genus">Monanthotaxis</tp:taxon-name-part></tp:taxon-name></italic> (<tp:taxon-name><tp:taxon-name-part taxon-name-part-type="family">Annonaceae</tp:taxon-name-part></tp:taxon-name>) from around Africa</article-title><source>PhytoKeys</source><day>30</day><month>8</month><year>2016</year><volume>2016</volume><issue>69</issue><fpage>71</fpage><lpage>103</lpage><pub-id pub-id-type="doi">10.3897/phytokeys.69.9292</pub-id></mixed-citation></tp:treatment-meta><tp:nomenclature><tp:taxon-name>
            <tp:taxon-name-part taxon-name-part-type="genus">Monanthotaxis</tp:taxon-name-part>
            <tp:taxon-name-part taxon-name-part-type="species">zenkeri</tp:taxon-name-part>
            <object-id xmlns:xlink="http://www.w3.org/1999/xlink" content-type="ipni" xlink:type="simple">urn:lsid:ipni.org:names:60472954-2</object-id>
          </tp:taxon-name><tp:taxon-authority>P.H.Hoekstra</tp:taxon-authority><tp:taxon-status xmlns:xlink="http://www.w3.org/1999/xlink" xlink:type="simple">sp. nov.</tp:taxon-status><xref ref-type="fig" rid="F5">Figs 5</xref><xref ref-type="fig" rid="F14">, 14</xref><xref ref-type="table" rid="T5">, Table 5</xref></tp:nomenclature><tp:treatment-sec sec-type="material" id="SECID0ENLBI"><title>Type.</title><p>CAMEROON. South Province, Bipinde, probably October 1907, <italic>G.A. Zenker 3495a</italic> (holotype: G [G00308331!]; isotypes: <named-content xmlns:xlink="http://www.w3.org/1999/xlink" content-type="dwc:institutional_code" xlink:type="simple">BR</named-content> [BR0000013211349!], E [E00624356!], <named-content xmlns:xlink="http://www.w3.org/1999/xlink" content-type="dwc:institutional_code" xlink:type="simple">HBG</named-content>!, K!, L [L.1759466!], <named-content xmlns:xlink="http://www.w3.org/1999/xlink" content-type="dwc:institutional_code" xlink:type="simple">MO</named-content> [3726267!]).</p><!--PageBreak--></tp:treatment-sec><tp:treatment-sec sec-type="diagnosis" id="SECID0EIMBI"><title>Diagnosis.</title><p>The only other two species of <italic><tp:taxon-name><tp:taxon-name-part taxon-name-part-type="genus">Monanthotaxis</tp:taxon-name-part></tp:taxon-name></italic> with the anther cells convergent apically hiding the connective are <italic><tp:taxon-name><tp:taxon-name-part taxon-name-part-type="genus">Monanthotaxis</tp:taxon-name-part> <tp:taxon-name-part taxon-name-part-type="species">bicornis</tp:taxon-name-part></tp:taxon-name></italic> (Boutique) Verdc. and <italic><tp:taxon-name><tp:taxon-name-part taxon-name-part-type="genus">Monanthotaxis</tp:taxon-name-part> <tp:taxon-name-part taxon-name-part-type="species">filamentosa</tp:taxon-name-part></tp:taxon-name></italic> (Diels) Verdc., it differs from both in having small flowers and further can be distinguished from the first by the almost glabrous leaves with cuneate base and having only 15 stamens, while <italic><tp:taxon-name><tp:taxon-name-part taxon-name-part-type="genus">Monanthotaxis</tp:taxon-name-part> <tp:taxon-name-part taxon-name-part-type="species">filamentosa</tp:taxon-name-part></tp:taxon-name></italic> has long erect hairs on the stems and pedicels and has ovate to ovate-lanceolate flower buds with much longer petals.</p></tp:treatment-sec><tp:treatment-sec sec-type="description" id="SECID0ETNBI"><title>Description.</title><p>Probably a <italic>liana</italic>. Young branches brown, densely covered with reddish brown, erect hairs 0.3–0.4 mm, old <italic>branches</italic> dark brown, cylindrical, glabrescent with few lenticels. <bold>Leaves</bold>: <italic>petioles</italic> 3–6 × 0.7–2.3 mm, indumentum as branches; <italic>lamina</italic> 4.7–20.1 × 2.3–9.5 cm, length:width ratio 2.0–2.3, obovate to elliptic-obovate, base rounded, with thickened margin at base, apex obtuse to acute, subcoriaceous to chartaceous, adaxially glabrescent, young with a few short erect yellow-brown hairs, midrib impressed with short erect yellow-brown hairs, lower surface with dense erect short yellow-brown hairs, venation eucamptodromous, secondary veins (8–)10–12, first straight halfway curving upwards, tertiary venation scalariform. <bold>Inflorescences</bold> axillary, a 1–3-flowered rhipidium; sympodial rachis 0–2 mm with dense short ascending to erect reddish brown hairs; <italic>flowering pedicels</italic> 4–6 × 0.4–0.5 mm, with dense short ascending to spreading hairs; <italic>lower bract</italic> strongly reduced or wanting; <italic>upper bract</italic> in the lower half of the pedicel, ovate, 0.6–0.8 × 0.5–0.8 mm with dense hairs; <italic>flower buds</italic> rounded; <italic>sepals</italic> 3, slightly connate at base, 1.1 × 1.5 mm, broadly ovate to broadly triangular, apex obtuse, with dense yellow appressed hairs; <italic>receptacle</italic> 1.5 mm in diameter, flat; <italic>petals</italic> 6 in two whorls; <italic>outer petals</italic>, 2.0–3.1 × 2.1–2.5 mm, ovate, short appressed yellowish hairs on the outside and inside along the margins, glabrous at base and center of the inside; <italic>inner petals</italic> 1.8–2.4 × 1.3–1.6 mm, rhombic, with dense short yellow hairs on the outside and apex of the inside; <italic>stamens</italic> 35 in 3 to 4 whorls, free, linear-obconic, 0.7–0.8 mm long, filaments 0.4 mm long, anther cells extrorse converging apically and hiding the connective, with hairs at edges of the anther cells, staminodes 0; <italic>carpels</italic> ca 16, 1.1–1.4 × 0.3 mm, subcylindric to ellipsoid, with dense hairs, ovules 4–5, lateral, stigma curved, elongate to subglobose, 0.2 mm long, glabrous, but long hairs at base of stigma. <bold>Fruits</bold>: unknown.</p><fig id="F14" position="float" orientation="portrait"><label>Figure 14.</label><caption><p>
          <italic><tp:taxon-name><tp:taxon-name-part taxon-name-part-type="genus">Monanthotaxis</tp:taxon-name-part> <tp:taxon-name-part taxon-name-part-type="species">zenkeri</tp:taxon-name-part></tp:taxon-name></italic> P.H.Hoekstra. <bold>A–J</bold> drawn from the type (Zenker 3495a). <bold>A</bold> Habitus <bold>B</bold> Leaf underside <bold>C</bold> Flower bud <bold>D</bold> Flower with petals removed <bold>E</bold> Old flower <bold>F</bold> Stamen lateral <bold>G–H</bold> Stamen outside <bold>I</bold> Stamen inside <bold>J</bold> Carpel. Illustration by H. de Vries.</p></caption><graphic xmlns:xlink="http://www.w3.org/1999/xlink" xlink:href="phytokeys-069-071-g014.jpg" position="float" orientation="portrait" xlink:type="simple" id="oo_101025.jpg"/></fig></tp:treatment-sec><tp:treatment-sec sec-type="distribution" id="SECID0EIQBI"><title>Distribution.</title><p>Cameroon, South province. Figure <xref ref-type="fig" rid="F5">5</xref>.</p><!--PageBreak--><!--PageBreak--></tp:treatment-sec><tp:treatment-sec sec-type="ecology" id="SECID0EUQBI"><title>Ecology.</title><p>Forest.</p></tp:treatment-sec><tp:treatment-sec sec-type="phenology" id="SECID0EZQBI"><title>Phenology.</title><p>Flowering in October.</p></tp:treatment-sec><tp:treatment-sec sec-type="conservation status" id="SECID0E5QBI"><title>Conservation status.</title><p>Proposed IUCN Red List Category: <abbrev xmlns:xlink="http://www.w3.org/1999/xlink" id="ABBRID0EERBI" xlink:type="simple"><def><p><bold>Critically Endangered</bold>  </p></def>(CR)</abbrev>: B2ab(iii), only known from the type collection, which was collected more than a hundred years ago in an unprotected area. Actually, the species may well be extinct already.</p></tp:treatment-sec><tp:treatment-sec sec-type="etymology" id="SECID0EQRBI"><title>Etymology.</title><p>Named after G.A. Zenker, who collected many specimens of <italic><tp:taxon-name><tp:taxon-name-part taxon-name-part-type="genus">Monanthotaxis</tp:taxon-name-part></tp:taxon-name></italic> in Cameroon from the end of the 19<sup>th</sup> and the beginning of the 20<sup>th</sup> century. The types of seven species of <italic><tp:taxon-name><tp:taxon-name-part taxon-name-part-type="genus">Monanthotaxis</tp:taxon-name-part></tp:taxon-name></italic> were collected by him.</p></tp:treatment-sec><tp:treatment-sec sec-type="discussion" id="SECID0EISBI"><title>Discussion.</title><p>
            <xref ref-type="bibr" rid="B23">Sprague and Hutchinson (1916)</xref> noted that they had seen the specimen Zenker 3495a, but felt reluctant to describe it because of the immature flowers on the specimens in the Kew herbarium. However, the flowers are fully developed on the specimens of G and <named-content xmlns:xlink="http://www.w3.org/1999/xlink" content-type="dwc:institutional_code" xlink:type="simple">HBG</named-content> where the flowers are open, some of which have lost the petals already.</p><p>
            <italic><tp:taxon-name><tp:taxon-name-part taxon-name-part-type="genus">Monanthotaxis</tp:taxon-name-part> <tp:taxon-name-part taxon-name-part-type="species">zenkeri</tp:taxon-name-part></tp:taxon-name></italic> is one of three species of <italic><tp:taxon-name><tp:taxon-name-part taxon-name-part-type="genus">Monanthotaxis</tp:taxon-name-part></tp:taxon-name></italic> with anther cells converging at the apex of the stamen. It can be distinguished easily from the other two species by the small flowers and dense short erect hairs on the young branches and leaves (Table <xref ref-type="table" rid="T5">5</xref>). Vegetatively, this species is quite similar to <italic><tp:taxon-name><tp:taxon-name-part taxon-name-part-type="genus">Monanthotaxis</tp:taxon-name-part> <tp:taxon-name-part taxon-name-part-type="species">diclina</tp:taxon-name-part></tp:taxon-name></italic> (Sprague) Verdc. which also is densely covered with short reddish brown hairs. However, the flowers are very different, <italic><tp:taxon-name><tp:taxon-name-part taxon-name-part-type="genus">Monanthotaxis</tp:taxon-name-part> <tp:taxon-name-part taxon-name-part-type="species">diclina</tp:taxon-name-part></tp:taxon-name></italic> has unisexual flowers, the female inflorescences are cauliflorous and the male inflorescences axillary. Furthermore, the stamens are very different as <italic><tp:taxon-name><tp:taxon-name-part taxon-name-part-type="genus">Monanthotaxis</tp:taxon-name-part> <tp:taxon-name-part taxon-name-part-type="species">diclina</tp:taxon-name-part></tp:taxon-name></italic> has 6 stamen in one whorl with the anther cells latrorse and an external whorl of 12 staminodes.</p><table-wrap id="T5" position="float" orientation="portrait"><label>Table 5.</label><caption><p>Differences between species of <italic><tp:taxon-name><tp:taxon-name-part taxon-name-part-type="genus">Monanthotaxis</tp:taxon-name-part></tp:taxon-name></italic> with anther cells converging on apex of stamen.</p></caption><table id="TID0EO3AI" rules="all"><tbody><tr><th rowspan="1" colspan="1"/><th rowspan="1" colspan="1">
              <italic><tp:taxon-name><tp:taxon-name-part taxon-name-part-type="genus">Monanthotaxis</tp:taxon-name-part> <tp:taxon-name-part taxon-name-part-type="species">zenkeri</tp:taxon-name-part></tp:taxon-name></italic>
            </th><th rowspan="1" colspan="1">
              <italic><tp:taxon-name><tp:taxon-name-part taxon-name-part-type="genus">Monanthotaxis</tp:taxon-name-part> <tp:taxon-name-part taxon-name-part-type="species">filamentosa</tp:taxon-name-part></tp:taxon-name></italic>
            </th><th rowspan="1" colspan="1">
              <italic><tp:taxon-name><tp:taxon-name-part taxon-name-part-type="genus">Monanthotaxis</tp:taxon-name-part> <tp:taxon-name-part taxon-name-part-type="species">bicornis</tp:taxon-name-part></tp:taxon-name></italic>
            </th></tr><tr><td rowspan="1" colspan="1">Outer petal length</td><td rowspan="1" colspan="1">2.0–3.1 mm</td><td rowspan="1" colspan="1">20–22 mm</td><td rowspan="1" colspan="1">5–8 mm</td></tr><tr><td rowspan="1" colspan="1">Nr of stamen whorls</td><td rowspan="1" colspan="1">3–4</td><td rowspan="1" colspan="1">3–4</td><td rowspan="1" colspan="1">2</td></tr><tr><td rowspan="1" colspan="1">Nr of stamens</td><td rowspan="1" colspan="1">35</td><td rowspan="1" colspan="1">34–46</td><td rowspan="1" colspan="1">15–18</td></tr><tr><td rowspan="1" colspan="1">Nr of carpels</td><td rowspan="1" colspan="1">16</td><td rowspan="1" colspan="1">9–14</td><td rowspan="1" colspan="1">6–9</td></tr><tr><td rowspan="1" colspan="1">Nr of ovules per carpel</td><td rowspan="1" colspan="1">4–5</td><td rowspan="1" colspan="1">7–10</td><td rowspan="1" colspan="1">3</td></tr><tr><td rowspan="1" colspan="1">Flower bud</td><td rowspan="1" colspan="1">globose</td><td rowspan="1" colspan="1">ovoid to lanceolate</td><td rowspan="1" colspan="1">rounded</td></tr><tr><td rowspan="1" colspan="1">Pedicel length</td><td rowspan="1" colspan="1">4–6 mm</td><td rowspan="1" colspan="1">0–8 mm</td><td rowspan="1" colspan="1">8–16 mm (Cameroon) 23–55 mm (Congo)</td></tr><tr><td rowspan="1" colspan="1">Indumentum on young branches</td><td rowspan="1" colspan="1">densely covered with erect hairs 0.3–0.4 mm</td><td rowspan="1" colspan="1">densely covered with erect hairs 1.2–2.0 mm</td><td rowspan="1" colspan="1">densely covered with appressed hairs 0.1–0.2 mm</td></tr></tbody></table></table-wrap></tp:treatment-sec><tp:treatment-sec><!--Section generated to contain objects referenced in tp:taxon-treatment.--><fig id="F5" position="float" orientation="portrait"><label>Figure 5.</label><caption><p>Distribution map of <italic><tp:taxon-name><tp:taxon-name-part taxon-name-part-type="genus">Monanthotaxis</tp:taxon-name-part> <tp:taxon-name-part taxon-name-part-type="species">couvreurii</tp:taxon-name-part></tp:taxon-name></italic> (red diamonds), <italic><tp:taxon-name><tp:taxon-name-part taxon-name-part-type="genus">Monanthotaxis</tp:taxon-name-part> <tp:taxon-name-part taxon-name-part-type="species">latistamina</tp:taxon-name-part></tp:taxon-name></italic> (blue squares), <italic><tp:taxon-name><tp:taxon-name-part taxon-name-part-type="genus">Monanthotaxis</tp:taxon-name-part> <tp:taxon-name-part taxon-name-part-type="species">tripetala</tp:taxon-name-part></tp:taxon-name></italic> (green triangles) and <italic><tp:taxon-name><tp:taxon-name-part taxon-name-part-type="genus">Monanthotaxis</tp:taxon-name-part> <tp:taxon-name-part taxon-name-part-type="species">zenkeri</tp:taxon-name-part></tp:taxon-name></italic> (black asterisk).</p></caption><graphic xmlns:xlink="http://www.w3.org/1999/xlink" xlink:href="phytokeys-069-071-g005.jpg" position="float" orientation="portrait" xlink:type="simple" id="oo_101016.jpg"/></fig></tp:treatment-sec><ref-list><ref id="B23"><mixed-citation xmlns:xlink="http://www.w3.org/1999/xlink" xlink:type="simple">
          <person-group><name name-style="western"><surname>Sprague</surname><given-names>TA</given-names></name><name name-style="western"><surname>Hutchinson</surname><given-names>J</given-names></name></person-group> (<year>1916</year>) <article-title>XXVII. African <tp:taxon-name><tp:taxon-name-part taxon-name-part-type="family">Anonaceae</tp:taxon-name-part></tp:taxon-name>.</article-title> <source>Bulletin of Miscellaneous Information</source> (<publisher-name>Royal Gardens</publisher-name>, <publisher-loc>Kew</publisher-loc>) <volume>1916</volume>: <fpage>145</fpage>–<lpage>161</lpage>. doi: <ext-link xlink:type="simple" ext-link-type="doi" xlink:href="10.2307/4115001">10.2307/4115001</ext-link></mixed-citation></ref></ref-list></tp:taxon-treatment>
